# Supplementary material for: Mitochondrial Regulation of the Hippocampal Firing Rate Set Point and Seizure Susceptibility
Source: Neuron. 2019 Jun 5;102(5):1009–1024.e8. doi: 10.1016/j.neuron.2019.03.045 (PMC6559804; doi:10.1016/j.neuron.2019.03.045)
Supplement: Table S3. Selected Metabolic Perturbations Predicted to Reinstate a Healthy Metabolic State, Related to Figure 1 [file mmc2.xlsx]

## Sheet: Pilocarpine Chronic rats
Rank	Reaction number (Recon 1)	Reaction discription	Reaction pathway	Reaction formula	Genes catalyzing the reaction	Drugs targeting the reaction (drug bank)
1	2423	uridine transport in via sodium symport	Transport, Extracellular	na1[e] + uri[e] => na1[c] + uri[c]	SLC28A1 SLC28A2 SLC28A3
2	3122	Uncoupling protein	Transport, Mitochondrial	h[c] => h[m]	SLC25A14 SLC25A27 UCP1 UCP2 UCP3
3	505	uridine facilated transport in cytosol	Transport, Extracellular	uri[e] <=> uri[c]	SLC29A1 SLC29A2	DB00197
4	86	thymd transport	Transport, Extracellular	thymd[e] => thymd[c]	SLC29A1 SLC29A2	DB00197
5	1501	calcium / sodium antiporter (1:3), reversible	Transport, Extracellular	ca2[c] + na1[e] <=> ca2[e] + na1[c]	SLC8A1 SLC8A2 SLC8A3	DB00132; DB00159
6	3629	guanosine transport in via sodium symport	Transport, Extracellular	gsn[e] + na1[e] => gsn[c] + na1[c]	SLC28A2 SLC28A3
7	1109	Inosine transport (diffusion)	Transport, Extracellular	ins[e] <=> ins[c]	SLC29A1 SLC29A2	DB00197
8	2694	inosine transport in via sodium symport	Transport, Extracellular	ins[e] + na1[e] => ins[c] + na1[c]	SLC28A2 SLC28A3
9	3644	adenosine facilated transport in cytosol	Transport, Extracellular	adn[e] <=> adn[c]	SLC29A1 SLC29A2	DB00197
10	1760	guanosine facilated transport in cytosol	Transport, Extracellular	gsn[e] <=> gsn[c]	SLC29A1 SLC29A2	DB00197
11	3681	cytidine facilated transport in cytosol	Transport, Extracellular	cytd[e] <=> cytd[c]	SLC29A1 SLC29A2	DB00197
12	843	inositol-1,4,5-trisphosphate 5-phosphatase	Inositol Phosphate Metabolism	h2o[c] + mi145p[c] => mi14p[c] + pi[c]	INPP5A INPP5B INPP5D INPP5E INPPL1 PIB5PA SYNJ1	DB03158
13	2837	adenosine transport (Na/Adn cotransport)	Transport, Extracellular	adn[e] + na1[e] => adn[c] + na1[c]	SLC28A1 SLC28A2 SLC28A3
14	35	adenine reversible transport, cytosol	Transport, Extracellular	ade[e] <=> ade[c]	SLC29A2
15	3006	Guanine transport	Transport, Extracellular	gua[e] <=> gua[c]	SLC29A2
16	418	inosine transport in via sodium (1:2) symport	Transport, Extracellular	ins[e] + na1[e] => ins[c] + na1[c]	SLC28A3
17	2738	Hypoxanthine transport	Transport, Extracellular	hxan[e] <=> hxan[c]	SLC29A2
18	1315	uridine transport in via sodium symport (1:2)	Transport, Extracellular	na1[e] + uri[e] => na1[c] + uri[c]	SLC28A3
19	2899	phosphatidylinositol 4,5-bisphosphate phospholipase C	Inositol Phosphate Metabolism	h2o[c] + pail45p_hs[c] => dag_hs[c] + h[c] + mi145p[c]	9651 PLCB1 PLCB2 PLCB3 PLCB4 PLCD1 PLCD3 PLCD4 PLCE1 PLCG1 PLCG2 PLCH1 PLCL1 PLCXD2 PLCZ1	DB03401; DB03956 DB01103
20	2104	guanosine transport in via sodium (1:2) symport	Transport, Extracellular	gsn[e] + na1[e] => gsn[c] + na1[c]	SLC28A3
21	3339	adenosine facilated transport in mitochondria	Transport, Mitochondrial	adn[c] <=> adn[m]	SLC29A1	DB00197
22	1251	adenosine transport (1:2 Na/Adn cotransport)	Transport, Extracellular	adn[e] + na1[e] => adn[c] + na1[c]	SLC28A3
23	1523	2-oxoadipate shuttle (cytosol/mitochondria)	Tryptophan metabolism	2oxoadp[c] + akg[m] <=> 2oxoadp[m] + akg[c]	SLC25A21
24	2532	2-Oxoadipate:lipoamde 2-oxidoreductase(decarboxylating and acceptor-succinylating) (mitochondria)	Lysine Metabolism	2oxoadp[m] + coa[m] + nad[m] => co2[m] + glutcoa[m] + nadh[m]	DLD DLST OGDH PDHX	DB00157; DB03147 DB00157; DB00313
25	3161	glutaryl-CoA dehydrogenase (mitochondria)	Tryptophan metabolism	fad[m] + glutcoa[m] + h[m] => b2coa[m] + co2[m] + fadh2[m]	GCDH	DB03147; DB03245
26	774	3-hydroxyacyl-CoA dehydrogenase (2-Methylacetoacetyl-CoA), mitochondrial	Valine, Leucine, and Isoleucine Metabolism	3hmbcoa[m] + nad[m] <=> 2maacoa[m] + h[m] + nadh[m]
27	1055	acetyl-CoA C-acetyltransferase, mitochondrial	Valine, Leucine, and Isoleucine Metabolism	2maacoa[m] + coa[m] <=> accoa[m] + ppcoa[m]	ACAT1	DB00795
28	432	2-oxoisovalerate dehydrogenase (acylating; 3-methyl-2-oxopentanoate), mitochondrial	Valine, Leucine, and Isoleucine Metabolism	3mop[m] + coa[m] + nad[m] => 2mbcoa[m] + co2[m] + nadh[m]	BCKDHA BCKDHB DBT DLD	DB00157; DB03147
29	920	acyl-CoA dehydrogenase (2-methylbutanoyl-CoA), mitochondrial	Valine, Leucine, and Isoleucine Metabolism	2mbcoa[m] + fad[m] => 2mb2coa[m] + fadh2[m]	ACADM ACADSB	DB02910; DB03147; DB03415 DB00167; DB00313
30	2625	2-Methylprop-2-enoyl-CoA (2-Methylbut-2-enoyl-CoA), mitochondrial	Valine, Leucine, and Isoleucine Metabolism	2mb2coa[m] + h2o[m] <=> 3hmbcoa[m]	ECHS1 HADHA HADHB	DB02563; DB02910; DB03059; DB04117 DB00157
31	3196	cytidine facilated transport in mitochondria	Transport, Mitochondrial	cytd[c] <=> cytd[m]	SLC29A1	DB00197
32	3738	nucleoside-diphosphate kinase (ATP:CDP), mitochondrial	Nucleotides	atp[m] + cdp[m] <=> adp[m] + ctp[m]	NME4
33	1137	choline phosphatase	Glycerophospholipid Metabolism	h2o[m] + pchol_hs[m] => chol[m] + h[m] + pa_hs[m]	PLD1	DB00122; DB05301
34	2166	phosphatidate cytidylyltransferase	Glycerophospholipid Metabolism	ctp[m] + h[m] + pa_hs[m] => cdpdag_hs[m] + ppi[m]	CDS2
35	1830	carbamoyl-phosphate synthase (glutamine-hydrolysing)	Pyrimidine Biosynthesis	atp[c] + gln_DASH_L[c] + h2o[c] + hco3[c] => adp[c] + cbp[c] + glu_DASH_L[c] + h[c] + pi[c]	CAD	DB00128; DB03459
36	95	orotate phosphoribosyltransferase	Pyrimidine Biosynthesis	orot5p[c] + ppi[c] <=> orot[c] + prpp[c]	UMPS	DB02890
37	864	orotidine-5'-phosphate decarboxylase	Pyrimidine Biosynthesis	h[c] + orot5p[c] => co2[c] + ump[c]	UMPS	DB02890
38	263	dihydroorotase	Pyrimidine Biosynthesis	dhor_DASH_S[c] + h2o[c] <=> cbasp[c] + h[c]	CAD	DB00128; DB03459
39	2264	aspartate carbamoyltransferase (reversible)	Pyrimidine Biosynthesis	asp_DASH_L[c] + cbp[c] <=> cbasp[c] + h[c] + pi[c]	CAD	DB00128; DB03459
40	1925	dihydoorotic acid dehydrogenase (quinone10)	Pyrimidine Biosynthesis	dhor_DASH_S[c] + q10[m] => orot[c] + q10h2[m]	DHODH	DB01097; DB01117; DB02262; DB02613; DB03247; DB03480; DB03523; DB03805; DB04147; DB04281; DB04583; DB05125; DB07443; DB07559; DB07561; DB07646; DB07975; DB07976; DB07977; DB07978; DB08006; DB08008; DB08169; DB08172; DB08249; DB08880
41	1062	Glucosylceramidase	Sphingolipid Metabolism	gluside_hs[c] + h2o[c] => crm_hs[c] + glc_DASH_D[c]	GBA	DB03106; DB03740; DB06720; DB08283
42	2823	ceramide transport protein	Transport, Endoplasmic Reticular	gluside_hs[c] <=> gluside_hs[r]	COL4A3BP
43	260	ceramide transport protein	Transport, Endoplasmic Reticular	crm_hs[c] <=> crm_hs[r]	COL4A3BP
44	399	Ceramide glucosyltransferase	Sphingolipid Metabolism	crm_hs[r] + udpg[r] => gluside_hs[r] + h[r] + udp[r]	UGCG	DB00419; DB05715
45	1838	Acetylcholinesterase	Glycerophospholipid Metabolism	ach[e] + h2o[e] => ac[e] + chol[e] + h[e]	ACHE	DB00122; DB00382; DB00449; DB00483; DB00545; DB00674; DB00677; DB00733; DB00805; DB00843; DB00944; DB00981; DB00989; DB01010; DB01122; DB01199; DB01245; DB01364; DB01400; DB01805; DB01928; DB02166; DB02226; DB02343; DB02404; DB02673; DB02825; DB02845; DB03005; DB03128; DB03283; DB03348; DB03359; DB03740; DB03814; DB04021; DB04114; DB04556; DB04614; DB04615; DB04616; DB04617; DB04859; DB04864; DB0…
46	2677	UDPglucose:dolichyl-phosphate beta-D-glucosyltransferase (uterus)	N-Glycan Biosynthesis	dolp_U[c] + udpg[c] => dolglcp_U[c] + udp[c]	ALG5
47	1783	beta-Carotene dioxygenase	Vitamin A Metabolism	caro[c] + o2[c] => retinal[c]	BCMO1
48	652	glucose 6-phosphate endoplasmic reticular transport via diffusion	Transport, Endoplasmic Reticular	g6p[c] <=> g6p[r]	SLC37A4
49	3379	glucose-6-phosphate phosphatase, edoplasmic reticular	Glycolysis/Gluconeogenesis	g6p[r] + h2o[r] => glc_DASH_D[r] + pi[r]	G6PC G6PC2 G6PC3
50	3042	choline dehydrogenase (FAD acceptor), mitochondrial	Glycine, Serine, and Threonine Metabolism	chol[m] + fad[m] => betald[m] + fadh2[m]	CHDH
51	1970	nucleoside-diphosphatase (dUDP)	Nucleotides	dudp[c] + h2o[c] => dump[c] + h[c] + pi[c]	DTYMK	DB01643; DB03150; DB03195; DB03233; DB03280; DB03666; DB03845; DB04395
52	2292	alpha-fucosidase, extracellular	Keratan sulfate degradation	h2o[e] + ksi[e] => fuc_DASH_L[e] + ksi_deg1[e]	FUCA2
53	1597	Proline dehydrogenase (m)	Arginine and Proline Metabolism	fad[m] + pro_DASH_L[m] => 1pyr5c[m] + fadh2[m] + h[m]	PRODH	DB00172
54	2317	alpha-fucosidase, extracellular	N-Glycan Degradation	h2o[e] + s2l2fn2m2masn[e] => fuc_DASH_L[e] + s2l2n2m2masn[e]	FUCA2
55	197	thymidine transport (1:2 Na/Thymd cotransport)	Transport, Extracellular	na1[e] + thymd[e] => na1[c] + thymd[c]	SLC28A3
56	682	glycogen phosphorylase (glygn2 -> dxtrn)	Starch and Sucrose Metabolism	glygn2[c] + pi[c] => dxtrn[c] + g1p[c]	PYGB PYGL PYGM	DB00114 DB00114; DB00131; DB01696; DB02089; DB02320; DB02379; DB03288; DB03744; DB04522; DB05044; DB07315; DB07395; DB07396; DB07968; DB08844 DB00114; DB01823; DB01843; DB02007; DB02320; DB02348; DB02379; DB02447; DB02471; DB02519; DB02604; DB02719; DB02720; DB02843; DB02964; DB03067; DB03133; DB03218; DB03250; DB03286; DB03354; DB03383; DB03392; DB03479; DB03496; DB03657; DB03835; DB04013; DB040…
57	1346	glycogen phosphorylase (amyls -> glc-D)	Starch and Sucrose Metabolism	glygn3[c] + h2o[c] => Tyr_DASH_ggn[c] + glc_DASH_D[c]	PYGB PYGL PYGM	DB00114 DB00114; DB00131; DB01696; DB02089; DB02320; DB02379; DB03288; DB03744; DB04522; DB05044; DB07315; DB07395; DB07396; DB07968; DB08844 DB00114; DB01823; DB01843; DB02007; DB02320; DB02348; DB02379; DB02447; DB02471; DB02519; DB02604; DB02719; DB02720; DB02843; DB02964; DB03067; DB03133; DB03218; DB03250; DB03286; DB03354; DB03383; DB03392; DB03479; DB03496; DB03657; DB03835; DB04013; DB040…
58	1446	1,4-alpha-glucan branching enzyme (glygn1 -> glygn2)	Starch and Sucrose Metabolism	glygn1[c] => glygn2[c]	GBE1
59	2015	glycogenin self-glucosylation	Starch and Sucrose Metabolism	Tyr_DASH_ggn[c] + udpg[c] => ggn[c] + h[c] + udp[c]	GYG1 GYG2 GYS1 GYS2	DB03435; DB04355
60	2499	glycogen debranching enzyme	Starch and Sucrose Metabolism	dxtrn[c] + h2o[c] => glc_DASH_D[c] + glygn3[c]	AGL
61	3512	glycogen synthase (ggn -> glygn1)	Starch and Sucrose Metabolism	ggn[c] + udpg[c] => glygn1[c] + h[c] + udp[c]	GYG1 GYG2 GYS1 GYS2	DB03435; DB04355
62	183	L-pipecolate oxidase, peroxisomal	Lysine Metabolism	Lpipecol[x] + o2[x] => h2o2[x] + h[x] + thp2c[x]	PIPOX	DB00145
63	1789	purine-nucleoside phosphorylase	NAD Metabolism	pi[c] + rnam[c] <=> h[c] + ncam[c] + r1p[c]	NP
64	1966	ribosylnicotinamide kinase	NAD Metabolism	atp[c] + rnam[c] => adp[c] + h[c] + nmn[c]	C9ORF95
65	2712	phospholipase	Triacylglycerol Synthesis	h2o[e] + pglyc_hs[e] => 1glyc_hs[e] + Rtotal2[e] + h[e]	PLA2G3
66	524	nucleotide phosphatase	NAD Metabolism	h[c] + nac[c] + r1p[c] => nicrns[c] + pi[c]	NP
67	2065	glyoxylate oxidase	Glyoxylate and Dicarboxylate Metabolism	glx[c] + h2o[c] + nad[c] => h[c] + nadh[c] + oxa[c]	55293 LDHA LDHAL6A LDHAL6B LDHB LDHC LDHD	DB00157; DB02483; DB02701; DB03940 DB00157 DB00157 DB00157; DB02401; DB03940 DB00157
68	3521	Betaine transport (sodium symport) (2:1)	Transport, Extracellular	glyb[e] + na1[e] <=> glyb[c] + na1[c]	SLC6A12	DB08848
69	2783	L-isoleucine transport in via sodium symport	Transport, Extracellular	ile_DASH_L[e] + na1[e] => ile_DASH_L[c] + na1[c]	SLC6A14	DB00172
70	2961	Thiamine monophosphate transport in via anion antiport	Transport, Extracellular	oh1[c] + thmmp[e] <=> oh1[e] + thmmp[c]	SLC19A1
71	1083	beta-N-acetylhexosaminidase, lysosomal	Hyaluronan Metabolism	h2o[l] + ha_deg1[l] => acgam[l] + ha_pre1[l]	HEXA HEXB	DB02813; DB03747; DB03861
72	2067	beta-glucuronidase, lysosomal	Hyaluronan Metabolism	h2o[l] + ha_pre1[l] => acgam[l] + glcur[l]	GUSB
73	2971	beta-glucuronidase, lysosomal	Hyaluronan Metabolism	h2o[l] + ha[l] => glcur[l] + ha_deg1[l]	GUSB
74	2255	glucuronate transport into lysososme	Transport, Lysosomal	glcur[c] + h[c] <=> glcur[l] + h[l]	SLC17A5
75	217	carnitine O-aceyltransferase, mitochondrial	Fatty Acid Metabolism	acrn[m] + coa[m] <=> accoa[m] + crn[m]	CRAT	DB00583; DB01992; DB02648
76	397	O-acetylcarnintine transport into mitochondria via diffusion	Transport, Mitochondrial	acrn[c] => acrn[m]	SLC25A20	DB00583
77	247	L-isoleucine transport via diffusion (extracellular to cytosol)	Transport, Extracellular	ile_DASH_L[e] <=> ile_DASH_L[c]	SLC43A1 SLC43A2
78	2076	Hydrolase Class ( RXN R02973)	CoA Catabolism	h2o[c] + ptth[c] => cysam[c] + pnto_DASH_R[c]	VNN1 VNN2 VNN3
79	2723	cytochrome p450 4F12/4F2	CYP Metabolism	ebastine[r] + h[r] + nadph[r] + o2[r] => ebastineoh[r] + h2o[r] + nadp[r]	CYP4F12
80	1270	phosphatidylinositol 4,5-bisphosphate 3-kinase	Inositol Phosphate Metabolism	atp[c] + pail45p_hs[c] => adp[c] + h[c] + pail345p_hs[c]	HCST PIK3CA PIK3CB PIK3CD PIK3CG PIK3R1 PIK3R2 PIK3R3 PIK3R5	DB00201; DB05240; DB05241; DB08059 DB00201; DB05241 DB00201; DB05241; DB06831 DB02010; DB02375; DB02656; DB04216; DB04769; DB05241; DB06831; DB06836; DB07073; DB07335; DB07503; DB08059; DB08300 DB01064; DB05210; DB08059 DB01064; DB05210 DB01064; DB05210
81	334	Diacylglycerol phosphate kinase (homo sapiens)	Glycerophospholipid Metabolism	atp[n] + dag_hs[n] <=> adp[n] + h[n] + pa_hs[n]	DGKI DGKZ
82	3617	heptadecanoate transport into the mitochondria	Carnitine shuttle	hpdcacrn[c] => hpdcacrn[m]	SLC25A20	DB00583
83	1690	fatty-acid--CoA ligase	Fatty acid activation	atp[c] + coa[c] + hpdca[c] <=> amp[c] + hpdcacoa[c] + ppi[c]	22305 ACSL1 ACSL3 ACSL4	DB00131; DB00171 DB00159 DB00159; DB00197; DB00412
84	444	heptadecanoate transport into the mitochondria	Carnitine shuttle	coa[m] + hpdcacrn[m] => crn[m] + hpdcacoa[m]	CPT2	DB00583; DB01074
85	610	Beta oxidation of long chain fatty acid (odd chain)	Fatty acid oxidation	coa[m] + fad[m] + h2o[m] + hpdcacoa[m] + nad[m] => accoa[m] + fadh2[m] + h[m] + nadh[m] + ppcoa[m]	ACADM	DB02910; DB03147; DB03415
86	3653	carnitine fatty-acyl transferase	Carnitine shuttle	crn[c] + hpdcacoa[c] => coa[c] + hpdcacrn[c]	CPT1A CPT1B CPT1C	DB00583; DB01016; DB01074
87	2523	cytochrome P450 2C18	CYP Metabolism	antipyrene[c] + h[c] + nadph[c] + o2[c] => dmantipyrine[c] + meoh[c] + nadp[c]	CYP2C18	DB07670
88	298	carnitine O-palmitoyltransferase	Carnitine shuttle	crn[c] + tmndnccoa[c] => coa[c] + tmndnccrn[c]	CPT1A CPT1B CPT1C	DB00583; DB01016; DB01074
89	3641	transport into the mitochondria (carnitine)	Carnitine shuttle	tmndnccrn[c] => tmndnccrn[m]	SLC25A20	DB00583
90	3704	carnitine transferase	Carnitine shuttle	coa[m] + tmndnccrn[m] => crn[m] + tmndnccoa[m]	CPT2	DB00583; DB01074
91	1067	cytochrome P450, family 7, subfamily A, polypeptide 1	Bile Acid Biosynthesis	chsterol[r] + h[r] + nadph[r] + o2[r] => h2o[r] + nadp[r] + xol7a[r]	CYP7A1
92	578	carnitine O-aceyltransferase, mitochondrial	Carnitine shuttle	coa[m] + pcrn[m] <=> crn[m] + ppcoa[m]	CRAT	DB00583; DB01992; DB02648
93	72	carnitine O-aceyltransferase, peroxisomal	Carnitine shuttle	crn[x] + ppcoa[x] <=> coa[x] + pcrn[x]	CRAT	DB00583; DB01992; DB02648
94	2756	Beta oxidation of long chain fatty acid	Fatty acid oxidation, peroxisome	coa[x] + h2o[x] + nad[x] + o2[x] + tethex3coa[x] => accoa[x] + c226coa[x] + h2o2[x] + h[x] + nadh[x]	ACAA1 ACOX1 EHHADH HSD17B4	DB03147; DB07930 DB00157 DB00157; DB03192
95	2609	phosphatidylethanolamine flippase	Transport, Extracellular	atp[c] + h2o[c] + pe_hs[e] => adp[c] + h[c] + pe_hs[c] + pi[c]	ATP10A ATP8A1	DB00144
96	1130	acyl-Coenzyme A oxidase 2, branched chain	Bile Acid Biosynthesis	cholcoas[x] + fadh2[x] + o2[x] => cholcoads[x] + fad[x] + h2o[x]	ACOX2
97	2491	hydroxysteroid (17-beta) dehydrogenase 4	Bile Acid Biosynthesis	cholcoads[x] + h[x] + nadph[x] + o2[x] => cholcoaone[x] + h2o[x] + nadp[x]	HSD17B4	DB00157; DB03192
98	1307	peroxisomal thiolase 2	Bile Acid Biosynthesis	cholcoaone[x] + coa[x] => cholcoa[x] + ppcoa[x]	SCP2
99	1678	alpha-methylacyl-CoA racemase	Bile Acid Biosynthesis	cholcoar[x] => cholcoas[x]	AMACR
100	3223	Very-long-chain-fatty-acid-CoA ligase	Bile Acid Biosynthesis	atp[x] + coa[x] + thcholstoic[x] => amp[x] + cholcoar[x] + ppi[x]	SLC27A2
101	2929	5-beta-cholestane-3-alpha,7-alpha,12-alpha-triol 27-hydroxylase	Bile Acid Biosynthesis	nadp[m] + xoltetrol[m] => h[m] + nadph[m] + thcholst[m]	CYP27A1
102	3480	5-beta-cholestane-3-alpha,7-alpha,12-alpha-triol 27-hydroxylase	Bile Acid Biosynthesis	nadph[m] + o2[m] + thcholst[m] => h2o[m] + nadp[m] + thcholstoic[m]	CYP27A1
103	2244	5-beta-cholestane-3-alpha,7-alpha,12-alpha-triol 27-hydroxylase	Bile Acid Biosynthesis	h[m] + nadph[m] + o2[m] + xoltriol[m] => h2o[m] + nadp[m] + xoltetrol[m]	CYP27A1
104	3286	aldo-keto reductase family 1, member D1 (delta 4-3-ketosteroid-5-beta-reductase)	Bile Acid Biosynthesis	h[c] + nadph[c] + xoldiolone[c] => nadp[c] + xoldioloneh[c]	AKR1D1	DB00548; DB01216; DB07447; DB07557
105	3302	aldo-keto reductase family 1, member C4 (chlordecone reductase; 3-alpha hydroxysteroid dehydrogenase, type I; dihydrodiol dehydrogenase 4)	Bile Acid Biosynthesis	h[c] + nadh[c] + xoldioloneh[c] => nad[c] + xoltriol[c]	AKR1C4	DB00157
106	2714	fatty-acid--CoA ligase	Fatty acid activation	atp[c] + coa[c] + tethex3[c] <=> amp[c] + ppi[c] + tethex3coa[c]	ACSL1	DB00131; DB00171
107	1964	Phenethylamine oxidase	Phenylalanine metabolism	h2o[c] + o2[c] + peamn[c] => h2o2[c] + nh4[c] + pacald[c]	ABP1 AOC2 MAOA MAOB	DB00594; DB03608 DB00191; DB00752; DB00780; DB00805; DB00909; DB01037; DB01171; DB01247; DB01363; DB01442; DB01472; DB01577; DB01626; DB03147; DB04017; DB04820; DB04821; DB04832; DB04850; DB05205; DB07641; DB07919 DB00182; DB00191; DB00752; DB00780; DB00909; DB01037; DB01247; DB01363; DB01367; DB01442; DB01472; DB01577; DB01626; DB02095; DB02211; DB02509; DB02643; DB02939; DB03147; DB03894; DB041…
108	3526	L-Phenylalanine carboxy-lyase	Phenylalanine metabolism	h[c] + phe_DASH_L[c] => co2[c] + peamn[c]	DDC	DB00114; DB00190; DB00968; DB05307
109	822	fatty acyl-CoA desaturase (n-C18:2CoA -> n-C18:3CoA)	Fatty acid elongation	h[c] + lnlncacoa[c] + nadh[c] + o2[c] => h2o[c] + nad[c] + strdnccoa[c]	FADS2	DB00132
110	3650	inositol oxygenase	Inositol Phosphate Metabolism	inost[c] + o2[c] => glcur[c] + h2o[c] + h[c]	MIOX
111	1197	5-Hydroxy-L-tryptophan decarboxy-lyase	Tryptophan metabolism	5htrp[c] + h[c] => co2[c] + srtn[c]	DDC	DB00114; DB00190; DB00968; DB05307
112	1248	fatty-acid--CoA ligase (octanoate)	Fatty acid activation	atp[c] + coa[c] + octa[c] => amp[c] + occoa[c] + ppi[c]	ACSL3	DB00159
113	3554	FMN adenylyltransferase	Riboflavin Metabolism	atp[c] + fmn[c] + h[c] => fad[c] + ppi[c]	FLAD1
114	3207	FAD diphosphatase	Riboflavin Metabolism	fad[c] + h2o[c] => amp[c] + fmn[c] + h[c]	ENPP1	DB00811; DB01143
115	2169	cysteinesulfinate-aspartate mitochondrial shuttle	Transport, Mitochondrial	3sala[m] + asp_DASH_L[c] <=> 3sala[c] + asp_DASH_L[m]	SLC25A12 SLC25A13	DB00128 DB00128
116	3640	3-sulfino-alanine transaminase (irreversible), mitochondrial	Cysteine Metabolism	3sala[m] + akg[m] + h[m] => 3snpyr[m] + glu_DASH_L[m]	GOT2	DB00114; DB00128; DB00142; DB02783
117	2385	L-Phenylalanine,tetrahydrobiopterin:oxygen oxidoreductase (4-hydroxylating)	Tyr, Phe, Trp Biosynthesis	o2[c] + phe_DASH_L[c] + thbpt[c] => thbpt4acam[c] + tyr_DASH_L[c]	PAH	DB00120; DB00360; DB00368; DB00668; DB02562; DB02692; DB03673; DB04400; DB04419; DB06262
118	3570	phosphatidylinositol 4-phosphate phospholipase C, nucleus	Inositol Phosphate Metabolism	h2o[n] + pail4p_hs[n] => dag_hs[n] + h[n] + mi14p[n]	PLCB1
119	3032	fatty-acid--CoA ligase	Fatty acid activation	atp[c] + coa[c] + tetpent6[c] <=> amp[c] + ppi[c] + tetpent6coa[c]	ACSL1	DB00131; DB00171
120	208	Beta oxidation of long chain fatty acid	Fatty acid oxidation, peroxisome	coa[x] + h2o[x] + nad[x] + o2[x] + tetpent6coa[x] => accoa[x] + dcsptn1coa[x] + h2o2[x] + h[x] + nadh[x]	ACAA1 ACOX1 EHHADH HSD17B4	DB03147; DB07930 DB00157 DB00157; DB03192
121	2648	Deaminido NAD diphosphatase	NAD Metabolism	dnad[c] + h2o[c] => amp[c] + h[c] + nicrnt[c]	ENPP1 ENPP2 ENPP3	DB00811; DB01143
122	1211	5'-nucleotidase (UMP)	Pyrimidine Catabolism	h2o[c] + ump[c] => pi[c] + uri[c]	NT5C3
123	2182	Beta oxidation of long chain fatty acid	Fatty acid oxidation, peroxisome	coa[x] + h2o[x] + hexccoa[x] + nad[x] + o2[x] => accoa[x] + h2o2[x] + h[x] + lgnccoa[x] + nadh[x]	ACAA1 ACOX1 EHHADH HSD17B4	DB03147; DB07930 DB00157 DB00157; DB03192
124	2484	fatty-acid--CoA ligase (n-C26:0)	Fatty acid activation	atp[c] + coa[c] + hexc[c] <=> amp[c] + hexccoa[c] + ppi[c]	ACSL1	DB00131; DB00171
125	3546	dTDP transport via dADP antiport	Transport, Mitochondrial	dadp[m] + dtdp[c] => dadp[c] + dtdp[m]	SLC25A19
126	734	3 beta-hydroxysteroid dehydrogenase type 1	Steroid Metabolism	eandrstrn[r] + h[r] + nadh[r] => andrstandn[r] + h2o[r] + nad[r]	HSD3B2	DB00157; DB01108
127	381	Gamma-glutamyl hydrolase (10FTHF7GLU), extracellular	Folate Metabolism	10fthf7glu[e] + h2o[e] => 10fthf6glu[e] + glu_DASH_L[e]	GGH
128	2901	Gamma-glutamyl hydrolase (7DHF), extracellular	Folate Metabolism	7dhf[e] + h2o[e] => 6dhf[e] + glu_DASH_L[e]	GGH
129	2591	Beta oxidation of long chain fatty acid	Fatty acid oxidation, peroxisome	c226coa[x] + coa[x] + h2o[x] + nad[x] => accoa[x] + h[x] + nadh[x] + tmndnccoa[x]	ACAA1 ACOX1 EHHADH HSD17B4	DB03147; DB07930 DB00157 DB00157; DB03192
130	697	Gamma-glutamyl hydrolase (7THF), extracellular	Folate Metabolism	7thf[e] + h2o[e] => 6thf[e] + glu_DASH_L[e]	GGH
131	2328	aldehyde dehydrogenase (phenylacetaldehyde, NAD)	Phenylalanine metabolism	h2o[c] + nad[c] + pacald[c] => h[c] + nadh[c] + pac[c]	ALDH1A3 ALDH3A1 ALDH3B1 ALDH3B2	DB00157; DB00162 DB00157 DB00157 DB00157
132	3573	fatty-acid--CoA ligase	Fatty acid activation	atp[c] + coa[c] + tetpent3[c] <=> amp[c] + ppi[c] + tetpent3coa[c]	ACSL1	DB00131; DB00171
133	2839	Beta oxidation of long chain fatty acid	Fatty acid oxidation, peroxisome	coa[x] + h2o[x] + nad[x] + o2[x] + tetpent3coa[x] => accoa[x] + clpndcoa[x] + h2o2[x] + h[x] + nadh[x]	ACAA1 ACOX1 EHHADH HSD17B4	DB03147; DB07930 DB00157 DB00157; DB03192
134	537	5'-nucleotidase (CMP), extracellular	Nucleotides	cmp[e] + h2o[e] => cytd[e] + pi[e]	NT5E	DB00806
135	911	dUDP transport via dCDP antiport	Transport, Mitochondrial	dcdp[m] + dudp[c] => dcdp[c] + dudp[m]	SLC25A19
136	1855	3,4-Dihydroxyphenylethyleneglycol:NAD+ oxidoreductase	Tyrosine metabolism	34dhmald[c] + h[c] + nadh[c] <=> 34dhoxpeg[c] + nad[c]	ADH1A ADH1B ADH1C ADH4 ADH5 ADH6 ADH7 ADHFE1	DB00157; DB00898; DB01213; DB02721; DB04065 DB00157; DB00898; DB01213; DB02481; DB02721; DB03461; DB03703; DB04077; DB04105 DB00157; DB00898; DB01213; DB01711; DB02131; DB02249; DB02659; DB02721; DB02757; DB02822; DB02871; DB03020; DB03061; DB03226; DB03559; DB04071; DB04113; DB04312; DB04448 DB00157; DB03559 DB00157; DB03704; DB04153 DB00157
137	2412	bile acid Coenzyme A: amino acid N-acyltransferase	Bile Acid Biosynthesis	cholcoa[x] + gly[x] => coa[x] + gchola[x]	BAAT	DB00145
138	1256	oxysterol 7-alpha-hydroxylase	Bile Acid Biosynthesis	h[r] + nadph[r] + o2[r] + xol24oh[r] => h2o[r] + nadp[r] + xoltri24[r]	CYP39A1
139	3352	cytochrome P450, family 46, subfamily A, polypeptide 1	Bile Acid Biosynthesis	chsterol[r] + h[r] + nadph[r] + o2[r] => h2o[r] + nadp[r] + xol24oh[r]	CYP46A1
140	2599	4-[(1R)-2-Amino-1-hydroxyethyl]-1,2-benzenediol:oxygen oxidoreductase(deaminating)(flavin-containing)	Tyrosine metabolism	h2o[c] + nrpphr[c] + o2[c] => 34dhmald[c] + h2o2[c] + nh4[c]	MAOA MAOB	DB00191; DB00752; DB00780; DB00805; DB00909; DB01037; DB01171; DB01247; DB01363; DB01442; DB01472; DB01577; DB01626; DB03147; DB04017; DB04820; DB04821; DB04832; DB04850; DB05205; DB07641; DB07919 DB00182; DB00191; DB00752; DB00780; DB00909; DB01037; DB01247; DB01363; DB01367; DB01442; DB01472; DB01577; DB01626; DB02095; DB02211; DB02509; DB02643; DB02939; DB03147; DB03894; DB04147; DB04307; DB04…
141	866	glycine N-methyltransferase	Glycine, Serine, and Threonine Metabolism	amet[c] + gly[c] => ahcys[c] + h[c] + sarcs[c]	GNMT	DB00118; DB00145; DB01752; DB04272
142	2121	L-tyrosine transport in via sodium symport	Transport, Extracellular	na1[e] + tyr_DASH_L[e] => na1[c] + tyr_DASH_L[c]	SLC6A14	DB00172
143	3086	dCDP transport via ADP antiport	Transport, Mitochondrial	adp[m] + dcdp[c] => adp[c] + dcdp[m]	SLC25A19
144	1169	L-histidine transport in via sodium symport	Transport, Extracellular	his_DASH_L[e] + na1[e] => his_DASH_L[c] + na1[c]	SLC38A2 SLC6A14	DB00172
145	1191	dUDP transport via dTDP antiport	Transport, Mitochondrial	dtdp[m] + dudp[c] => dtdp[c] + dudp[m]	SLC25A19
146	1791	dADP transport via ADP antiport	Transport, Mitochondrial	adp[m] + dadp[c] => adp[c] + dadp[m]	SLC25A19
147	2262	L-cysteine/glycine exchanger	Transport, Extracellular	cys_DASH_L[c] + gly[e] => cys_DASH_L[e] + gly[c]	SLC3A2 SLC7A8	DB00120; DB00160
148	2741	3',5'-cyclic-nucleotide phosphodiesterase, Nucleus	Nucleotides	35cgmp[n] + h2o[n] => gmp[n] + h[n]	PDE9A	DB03597; DB07954
149	3121	Prostaglandin-H2 D-isomerase [Precursor]	Eicosanoid Metabolism	prostgh2[c] <=> prostgd2[c]	27306 PTGDS
150	3423	prostaglandin transport via bicarbonate countertransport	Transport, Extracellular	hco3[c] + prostgd2[e] <=> hco3[e] + prostgd2[c]	SLCO2A1

## Sheet: Kainate Chronic rats
Rank	Reaction number (Recon 1)	Reaction discription	Reaction pathway	Reaction formula	Genes catalyzing the reaction	Drugs targeting the reaction (drug bank)
1	1536	D-glucose transport in via proton symport	Transport, Extracellular	glc_DASH_D[e] + h[e] <=> glc_DASH_D[c] + h[c]	SLC5A2	DB06292; DB08907
2	2175	Serine transport (Na, H coupled)	Transport, Extracellular	h[c] + na1[e] + ser_DASH_L[e] <=> h[e] + na1[c] + ser_DASH_L[c]	SLC38A5
3	3054	citrate transport via sodium symport	Transport, Extracellular	cit[e] + na1[e] <=> cit[c] + na1[c]	SLC13A5
4	2101	inositol transport in via proton symport	Transport, Extracellular	h[e] + inost[e] <=> h[c] + inost[c]	SLC2A13
5	646	bicarbonate transport (HCl/NaHCO3 exchange)	Transport, Extracellular	cl[c] + h[c] + hco3[e] + na1[e] <=> cl[e] + h[e] + hco3[c] + na1[c]	SLC4A10 SLC4A8
6	1588	retinol dehydrogenase (9-cis,NADPH)	Vitamin A Metabolism	nadp[c] + retinol_DASH_9_DASH_cis[c] <=> h[c] + nadph[c] + retinal_DASH_cis_DASH_9[c]	195814 RDH11 RDH12 RDH13 RDH14 RDH8	DB00162 DB00162 DB00162 DB00162 DB00162
7	2760	L-alanine/glutamine reversible exchange	Transport, Extracellular	ala_DASH_L[e] + gln_DASH_L[c] <=> ala_DASH_L[c] + gln_DASH_L[e]	SLC3A2 SLC7A10
8	2604	retinol dehydrogenase (all-trans,NADPH)	Vitamin A Metabolism	nadp[c] + retinol[c] <=> h[c] + nadph[c] + retinal[c]	195814 RDH10 RDH11 RDH12 RDH13 RDH14 RDH8	DB00162 DB00162 DB00162 DB00162 DB00162
9	2486	sulfate transport via sodium symport	Transport, Extracellular	na1[e] + so4[e] <=> na1[c] + so4[c]	SLC13A4
10	892	L-threonine/glycine reversible exchange	Transport, Extracellular	gly[c] + thr_DASH_L[e] <=> gly[e] + thr_DASH_L[c]	SLC3A2 SLC7A10
11	2622	alanine racemase	Alanine and Aspartate Metabolism	ala_DASH_L[c] <=> ala_DASH_D[c]	PROSC	DB00114; DB00172
12	1442	D-lactaldehyde dehydrogenase	Pyruvate Metabolism	lald_DASH_D[c] + nadp[c] <=> h[c] + mthgxl[c] + nadph[c]	GRHPR
13	87	D-alanine/glycine reversible exchange	Transport, Extracellular	ala_DASH_D[e] + gly[c] <=> ala_DASH_D[c] + gly[e]	SLC3A2 SLC7A10
14	2049	fatty acid electroneutral transport	Transport, Extracellular	na1[c] + ocdca[c] <=> na1[e] + ocdca[e]	SLC27A1
15	1190	alcohol dehydrogenase (ethanol, NADP), forward reaction	Glycolysis/Gluconeogenesis	etoh[c] + nadp[c] => acald[c] + h[c] + nadph[c]	AKR1A1	DB02383; DB03461
16	3011	succinate transport via sodium symport	Transport, Extracellular	na1[e] + succ[e] <=> na1[c] + succ[c]	SLC13A3	DB00139
17	2764	Ca ATPase	Transport, Extracellular	atp[c] + ca2[c] + h2o[c] => adp[c] + ca2[e] + h[e] + pi[c]	ATP2B1 ATP2B2 ATP2B3 ATP2B4
18	2498	glycine reversible transport via sodium and chloride symport (2:1:1)	Transport, Extracellular	cl[e] + gly[e] + na1[e] <=> cl[c] + gly[c] + na1[c]	SLC6A9	DB00145
19	86	thymd transport	Transport, Extracellular	thymd[e] => thymd[c]	SLC29A1 SLC29A2	DB00197
20	505	uridine facilated transport in cytosol	Transport, Extracellular	uri[e] <=> uri[c]	SLC29A1 SLC29A2	DB00197
21	995	fatty acid electroneutral transport	Transport, Extracellular	na1[c] + ocdcea[c] <=> na1[e] + ocdcea[e]	SLC27A1
22	2236	bicarbonate transport (Na/HCO3 cotransport)	Transport, Extracellular	hco3[e] + na1[e] <=> hco3[c] + na1[c]	SLC4A7
23	2981	sulfate transport via chloride countertransport (2:1)	Transport, Extracellular	cl[c] + so4[e] => cl[e] + so4[c]	SLC26A6
24	2133	ATP-Citrate lyase	Citric Acid Cycle	atp[c] + cit[c] + coa[c] => accoa[c] + adp[c] + oaa[c] + pi[c]	ACLY
25	2377	chloride transport via bicarbonate countertransport (2:1)	Transport, Extracellular	cl[e] + hco3[c] => cl[c] + hco3[e]	SLC26A6
26	3681	cytidine facilated transport in cytosol	Transport, Extracellular	cytd[e] <=> cytd[c]	SLC29A1 SLC29A2	DB00197
27	1879	D-fructose transport via sodium cotransport	Transport, Extracellular	fru[e] + na1[e] <=> fru[c] + na1[c]	SLC5A9
28	393	glutamine synthetase	Glutamate metabolism	atp[c] + glu_DASH_L[c] + nh4[c] => adp[c] + gln_DASH_L[c] + h[c] + pi[c]	GLUL GLULD1	DB00130; DB00142
29	1394	GMP synthase	Nucleotides	atp[c] + gln_DASH_L[c] + h2o[c] + xmp[c] => amp[c] + glu_DASH_L[c] + gmp[c] + h[c] + ppi[c]	GMPS	DB00142
30	3496	IMP dehydrogenase	Nucleotides	h2o[c] + imp[c] + nad[c] => h[c] + nadh[c] + xmp[c]	IMPDH1 IMPDH2	DB00157; DB00688; DB00811; DB01024; DB03948; DB06103 DB00157; DB00688; DB01024; DB01693; DB03070; DB03948; DB04566; DB06103
31	2525	Na+/K+ exchanging ATPase	Transport, Extracellular	atp[c] + h2o[c] + k[e] + na1[c] => adp[c] + h[c] + k[c] + na1[e] + pi[c]	ATP1A1 ATP1A2 ATP1A3 ATP1A4 ATP1B1 ATP1B2 ATP1B3 ATP1B4	DB00390; DB00511; DB00774; DB00903; DB01021; DB01078; DB01092; DB01119; DB01158; DB01188; DB01244; DB01345; DB01370; DB01378; DB01396; DB01430
32	1120	phosphatidylinositol-5-phosphate 4-kinase	Inositol Phosphate Metabolism	atp[c] + pail5p_hs[c] => adp[c] + h[c] + pail45p_hs[c]	55361 PIK4CA PIK4CB
33	1292	citrate transport via sodium symport	Transport, Extracellular	cit[e] + na1[e] <=> cit[c] + na1[c]	SLC13A2	DB00139
34	2503	galactokinase	Galactose metabolism	atp[c] + gal[c] => adp[c] + gal1p[c] + h[c]	GALK1 GALK2	DB04395
35	1780	UDPglucose 4-epimerase	Galactose metabolism	udpg[c] <=> udpgal[c]	GALE	DB01861; DB02196; DB03095; DB03397; DB03501; DB04355
36	617	nicotinate-nucleotide adenylyltransferase	NAD Metabolism	atp[c] + h[c] + nicrnt[c] <=> dnad[c] + ppi[c]	NMNAT2 NMNAT3	DB02596; DB03227; DB04099
37	1714	phosphoribosylpyrophosphate synthetase	Pentose Phosphate Pathway	atp[c] + r5p[c] <=> amp[c] + h[c] + prpp[c]	PRPS1 PRPS1L1 PRPS2
38	3644	adenosine facilated transport in cytosol	Transport, Extracellular	adn[e] <=> adn[c]	SLC29A1 SLC29A2	DB00197
39	3296	asparagine synthase (glutamine-hydrolysing)	Alanine and Aspartate Metabolism	asp_DASH_L[c] + atp[c] + gln_DASH_L[c] + h2o[c] => amp[c] + asn_DASH_L[c] + glu_DASH_L[c] + h[c] + ppi[c]	ASNS	DB00128; DB00142; DB00171; DB00174
40	2596	L-lysine transport via diffusion (extracellular to cytosol)	Transport, Extracellular	lys_DASH_L[e] => lys_DASH_L[c]	SLC38A4 SLC7A1 SLC7A2 SLC7A3	DB00123; DB00125; DB00129 DB00123; DB00129 DB00123; DB00125; DB00129
41	1717	glutathione synthetase	Glutathione Metabolism	atp[c] + glucys[c] + gly[c] => adp[c] + gthrd[c] + h[c] + pi[c]	GSS	DB00143; DB00145; DB00151; DB03408; DB04395; DB06151
42	1999	gamma-glutamylcysteine synthetase	Glutathione Metabolism	atp[c] + cys_DASH_L[c] + glu_DASH_L[c] => adp[c] + glucys[c] + h[c] + pi[c]	GCLC GCLM	DB00142; DB00151 DB00142; DB00151
43	2001	g-glutamyltransferase (e)	Glutathione Metabolism	ala_DASH_L[c] + gthrd[c] => cgly[e] + gluala[e]	GGT1 GGT2	DB00143
44	1163	methionine adenosyltransferase	Methionine Metabolism	atp[c] + h2o[c] + met_DASH_L[c] => amet[c] + pi[c] + ppi[c]	MAT1A MAT2A MAT2B	DB00118; DB03191; DB03611 DB00118
45	2636	L-tyrosine transport	Transport, Extracellular	tyr_DASH_L[e] <=> tyr_DASH_L[c]	SLC16A10
46	1007	L-Serine/Glycine reversible exchange	Transport, Extracellular	gly[c] + ser_DASH_L[e] <=> gly[e] + ser_DASH_L[c]	SLC3A2 SLC7A10
47	1694	phosphatidylinositol 3-phosphate 5-kinase	Inositol Phosphate Metabolism	atp[c] + pail3p_hs[c] => adp[c] + h[c] + pail35p_hs[c]	PIP5K1A PIP5K1B PIP5K1C
48	1538	5'-nucleotidase (dCMP)	Pyrimidine Catabolism	dcmp[c] + h2o[c] => dcyt[c] + pi[c]	NT5C NT5C1B
49	3231	dCMP deaminase	Pyrimidine Catabolism	dcmp[c] + h2o[c] + h[c] <=> dump[c] + nh4[c]	DCTD
50	820	phosphoglucomutase	Glycolysis/Gluconeogenesis	g1p[c] <=> g6p[c]	PGM1 PGM2	DB02835; DB04397
51	1744	Arginine/Lysine exchanger (Arg in)	Transport, Extracellular	arg_DASH_L[e] + lys_DASH_L[c] => arg_DASH_L[c] + lys_DASH_L[e]	SLC3A2 SLC7A6
52	1906	L-leucine transport in via sodium symport	Transport, Extracellular	leu_DASH_L[e] + na1[e] => leu_DASH_L[c] + na1[c]	SLC38A1 SLC38A4 SLC3A2 SLC6A14 SLC7A1 SLC7A2 SLC7A3	DB00172 DB00123; DB00125; DB00129 DB00123; DB00129 DB00123; DB00125; DB00129
53	1128	L-arginine transport via diffusion (extracellular to cytosol)	Transport, Extracellular	arg_DASH_L[e] => arg_DASH_L[c]	SLC38A4 SLC7A1 SLC7A2 SLC7A3	DB00123; DB00125; DB00129 DB00123; DB00129 DB00123; DB00125; DB00129
54	2024	Acetoacetyl-CoA:acetate CoA-transferase	Propanoate Metabolism	acac[c] + atp[c] + coa[c] <=> aacoa[c] + amp[c] + ppi[c]	AACS
55	2267	glycerol kinase	Glycerophospholipid Metabolism	atp[c] + glyc[c] => adp[c] + glyc3p[c] + h[c]	2713 GK GK2
56	458	3-hydroxyacyl-CoA dehydratase (3-hydroxybutanoyl-CoA) (mitochondria)	Tryptophan metabolism	3hbcoa[m] <=> b2coa[m] + h2o[m]	AUH ECHS1 HADHA HADHB	DB02563; DB02910; DB03059; DB04117 DB00157
57	3344	3-hydroxyacyl-CoA dehydrogenase (acetoacetyl-CoA) (mitochondria)	Tryptophan metabolism	aacoa[m] + h[m] + nadh[m] <=> 3hbcoa[m] + nad[m]	HADH2 HADHA HADHB HADHSC	DB00157
58	3527	acetyl-CoA synthetase	Glycolysis/Gluconeogenesis	ac[c] + atp[c] + coa[c] => accoa[c] + amp[c] + ppi[c]	AACS ACSS2	DB00131; DB00171
59	1877	CTP synthase (glutamine)	Pyrimidine Biosynthesis	atp[c] + gln_DASH_L[c] + h2o[c] + utp[c] => adp[c] + ctp[c] + glu_DASH_L[c] + h[c] + pi[c]	CTPS2
60	1950	phosphatidylinositol 5-kinase	Inositol Phosphate Metabolism	atp[c] + pail_hs[c] => adp[c] + h[c] + pail5p_hs[c]	PIP5K1A PIP5K1B PIP5K1C
61	407	deoxyuridine kinase (ATP:Deoxyuridine)	Nucleotides	atp[c] + duri[c] => adp[c] + dump[c] + h[c]	TK1 TK2	DB01692; DB02452 DB02452; DB02594; DB04485
62	1468	3-oxoacid CoA-transferase	Valine, Leucine, and Isoleucine Metabolism	acac[m] + succoa[m] <=> aacoa[m] + succ[m]	OXCT1 OXCT2	DB00139; DB02731 DB00139
63	270	acetol monooxygenase	Pyruvate Metabolism	acetol[c] + h[c] + nadph[c] + o2[c] => h2o[c] + mthgxl[c] + nadp[c]	CYP2E1
64	1656	Peroxidase (multiple substrates)	Miscellaneous	h2o2[l] + meoh[l] => fald[l] + h2o[l]	MPO	DB00244; DB00535; DB00583; DB01065; DB04821
65	3634	deoxycytidine deaminase	Pyrimidine Catabolism	dcyt[c] + h2o[c] + h[c] => duri[c] + nh4[c]	AICDA CDA	DB03185; DB05314
66	1759	chloride transport via hydroxide countertransport (2:1)	Transport, Extracellular	cl[e] + oh1[c] => cl[c] + oh1[e]	SLC26A6
67	2036	glucosamine transport (uniport)	Transport, Extracellular	gam[e] <=> gam[c]	SLC2A1 SLC2A2 SLC2A4	DB00428
68	3633	hexokinase (D-glucosamine:ATP)	Aminosugar Metabolism	atp[c] + gam[c] => adp[c] + gam6p[c] + h[c]	GCK HK1 HK2 HK3 HKDC1	DB02379; DB07358; DB07359; DB08118; DB08210 DB02007; DB02379; DB04395
69	578	carnitine O-aceyltransferase, mitochondrial	Carnitine shuttle	coa[m] + pcrn[m] <=> crn[m] + ppcoa[m]	CRAT	DB00583; DB01992; DB02648
70	72	carnitine O-aceyltransferase, peroxisomal	Carnitine shuttle	crn[x] + ppcoa[x] <=> coa[x] + pcrn[x]	CRAT	DB00583; DB01992; DB02648
71	1067	cytochrome P450, family 7, subfamily A, polypeptide 1	Bile Acid Biosynthesis	chsterol[r] + h[r] + nadph[r] + o2[r] => h2o[r] + nadp[r] + xol7a[r]	CYP7A1
72	1248	fatty-acid--CoA ligase (octanoate)	Fatty acid activation	atp[c] + coa[c] + octa[c] => amp[c] + occoa[c] + ppi[c]	ACSL3	DB00159
73	24	citrate synthase	Citric Acid Cycle	accoa[m] + h2o[m] + oaa[m] => cit[m] + coa[m] + h[m]	CS	DB01969; DB01992; DB02637; DB03182; DB03499; DB04230; DB04272
74	2961	Thiamine monophosphate transport in via anion antiport	Transport, Extracellular	oh1[c] + thmmp[e] <=> oh1[e] + thmmp[c]	SLC19A1
75	2698	fatty-acid--CoA ligase (butanoate), mitochondrial	Fatty acid activation	atp[m] + but[m] + coa[m] => amp[m] + btcoa[m] + ppi[m]	ACSM1
76	3238	acyl-CoA dehydrogenase (butanoyl-CoA), mitochondrial	Butanoate Metabolism	btcoa[m] + fad[m] => b2coa[m] + fadh2[m]	ACAD10 ACAD11 ACAD8 ACAD9 ACADM ACADS ACADSB	DB01675; DB03147 DB02910; DB03147; DB03415 DB00157; DB03059; DB03147 DB00167; DB00313
77	1853	Butyrate mitochondrial transport via proton symport, reversible	Transport, Mitochondrial	but[c] + h[c] <=> but[m] + h[m]	SLC16A1	DB00119
78	2808	Butyrate transport via proton symport, reversible	Transport, Extracellular	but[e] + h[e] <=> but[c] + h[c]	SLC16A1	DB00119
79	1270	phosphatidylinositol 4,5-bisphosphate 3-kinase	Inositol Phosphate Metabolism	atp[c] + pail45p_hs[c] => adp[c] + h[c] + pail345p_hs[c]	HCST PIK3CA PIK3CB PIK3CD PIK3CG PIK3R1 PIK3R2 PIK3R3 PIK3R5	DB00201; DB05240; DB05241; DB08059 DB00201; DB05241 DB00201; DB05241; DB06831 DB02010; DB02375; DB02656; DB04216; DB04769; DB05241; DB06831; DB06836; DB07073; DB07335; DB07503; DB08059; DB08300 DB01064; DB05210; DB08059 DB01064; DB05210 DB01064; DB05210
80	1277	alanyl aminopeptidase (cys-gly) (e)	Glutathione Metabolism	cgly[e] + h2o[e] => cys_DASH_L[e] + gly[e]	ANPEP	DB00973; DB06196
81	2226	tyrosine 3-monooxygenase	Tyrosine metabolism	o2[c] + thbpt[c] + tyr_DASH_L[c] => 34dhphe[c] + thbpt4acam[c]	TH	DB00120; DB00135; DB00360; DB00765; DB03552; DB04400
82	276	Ornithine Decarboxylase	Urea cycle/amino group metabolism	h[c] + orn[c] => co2[c] + ptrc[c]	ODC1	DB00114; DB00127; DB01917; DB02209; DB02824; DB03856; DB04083; DB04263
83	1169	L-histidine transport in via sodium symport	Transport, Extracellular	his_DASH_L[e] + na1[e] => his_DASH_L[c] + na1[c]	SLC38A2 SLC6A14	DB00172
84	526	glycine amidinotransferase (c)	Urea cycle/amino group metabolism	arg_DASH_L[c] + gly[c] <=> gudac[c] + orn[c]	GATM	DB00129; DB00145; DB02068; DB02530; DB04185; DB04454
85	831	guanidinoacetate N-methyltransferase (c)	Urea cycle/amino group metabolism	amet[c] + gudac[c] <=> ahcys[c] + creat[c] + h[c]	GAMT	DB00148; DB00536; DB01752; DB02751
86	209	Creatine transport (sodium symport) (2:1)	Transport, Extracellular	creat[e] + na1[e] <=> creat[c] + na1[c]	6537 SLC6A8	DB00148
87	2919	phosphatidylinositol 3-phosphate 4-kinase	Inositol Phosphate Metabolism	atp[c] + pail3p_hs[c] => adp[c] + h[c] + pail34p_hs[c]	55361 PIK4CA PIK4CB PIP5K1A PIP5K1B PIP5K1C
88	1685	L-methionine transport in via sodium symport	Transport, Extracellular	met_DASH_L[e] + na1[e] => met_DASH_L[c] + na1[c]	SLC22A5 SLC38A1 SLC38A2 SLC6A14	DB00583 DB00172
89	1564	L-phenylalanine transport in via sodium symport	Transport, Extracellular	na1[e] + phe_DASH_L[e] => na1[c] + phe_DASH_L[c]	SLC38A1 SLC38A2 SLC38A4 SLC6A14 SLC7A1 SLC7A2 SLC7A3	DB00172 DB00123; DB00125; DB00129 DB00123; DB00129 DB00123; DB00125; DB00129
90	1423	D-glucose transport in via proton symport	Transport, Extracellular	glc_DASH_D[e] + h[e] <=> glc_DASH_D[c] + h[c]	SLC5A1	DB08907
91	334	Diacylglycerol phosphate kinase (homo sapiens)	Glycerophospholipid Metabolism	atp[n] + dag_hs[n] <=> adp[n] + h[n] + pa_hs[n]	DGKI DGKZ
92	2504	ADPribose diphosphatase	Nucleotides	adprib[c] + h2o[c] => amp[c] + h[c] + r5p[c]	NUDT5
93	1376	ribokinase	Pentose Phosphate Pathway	atp[c] + rib_DASH_D[c] => adp[c] + h[c] + r5p[c]	RBKS
94	1519	ethanol monooxygenase	Glycolysis/Gluconeogenesis	etoh[c] + h[c] + nadph[c] + o2[c] => acald[c] + h2o[c] + nadp[c]	CYP2E1
95	839	adenosylhomocysteinase	Methionine Metabolism	ahcys[c] + h2o[c] <=> adn[c] + hcys_DASH_L[c]	AHCY AHCYL1	DB03216; DB03273; DB03769
96	3696	Hydroxymethylglutaryl CoA synthase (ir)	Cholesterol Metabolism	aacoa[c] + accoa[c] + h2o[c] => coa[c] + h[c] + hmgcoa[c]	HMGCS1	DB07740
97	3023	sulfate transport via sodium symport	Transport, Extracellular	na1[e] + so4[e] <=> na1[c] + so4[c]	SLC13A1	DB00139
98	1925	dihydoorotic acid dehydrogenase (quinone10)	Pyrimidine Biosynthesis	dhor_DASH_S[c] + q10[m] => orot[c] + q10h2[m]	DHODH	DB01097; DB01117; DB02262; DB02613; DB03247; DB03480; DB03523; DB03805; DB04147; DB04281; DB04583; DB05125; DB07443; DB07559; DB07561; DB07646; DB07975; DB07976; DB07977; DB07978; DB08006; DB08008; DB08169; DB08172; DB08249; DB08880
99	95	orotate phosphoribosyltransferase	Pyrimidine Biosynthesis	orot5p[c] + ppi[c] <=> orot[c] + prpp[c]	UMPS	DB02890
100	864	orotidine-5'-phosphate decarboxylase	Pyrimidine Biosynthesis	h[c] + orot5p[c] => co2[c] + ump[c]	UMPS	DB02890
101	263	dihydroorotase	Pyrimidine Biosynthesis	dhor_DASH_S[c] + h2o[c] <=> cbasp[c] + h[c]	CAD	DB00128; DB03459
102	2264	aspartate carbamoyltransferase (reversible)	Pyrimidine Biosynthesis	asp_DASH_L[c] + cbp[c] <=> cbasp[c] + h[c] + pi[c]	CAD	DB00128; DB03459
103	1830	carbamoyl-phosphate synthase (glutamine-hydrolysing)	Pyrimidine Biosynthesis	atp[c] + gln_DASH_L[c] + h2o[c] + hco3[c] => adp[c] + cbp[c] + glu_DASH_L[c] + h[c] + pi[c]	CAD	DB00128; DB03459
104	3506	peroxisomal acyl-CoA thioesterase	Fatty Acid Metabolism	h2o[x] + pristcoa[x] => coa[x] + h[x] + prist[x]	ACOT2
105	778	fatty-acid--CoA ligase	Fatty acid activation	atp[c] + coa[c] + prist[c] => amp[c] + ppi[c] + pristcoa[c]	SLC27A2
106	1800	aldo-keto reductase family 1, member D1 (delta 4-3-ketosteroid-5-beta-reductase)	Bile Acid Biosynthesis	h[c] + nadph[c] + xol7aone[c] => nadp[c] + xol7ah[c]	AKR1D1	DB00548; DB01216; DB07447; DB07557
107	2371	aldo-keto reductase family 1, member C4 (chlordecone reductase; 3-alpha hydroxysteroid dehydrogenase, type I; dihydrodiol dehydrogenase 4)	Bile Acid Biosynthesis	h[c] + nadh[c] + xol7ah[c] => nad[c] + xol7ah2[c]	AKR1C4	DB00157
108	1963	bile acid Coenzyme A: amino acid N-acyltransferase	Bile Acid Biosynthesis	dgcholcoa[x] + gly[x] => coa[x] + dgchol[x]	BAAT	DB00145
109	2528	hydroxysteroid (17-beta) dehydrogenase 4	Bile Acid Biosynthesis	h[x] + nadph[x] + o2[x] + thcholoylcoa[x] => dhocholoylcoa[x] + h2o[x] + nadp[x]	HSD17B4	DB00157; DB03192
110	602	acyl-Coenzyme A oxidase 2, branched chain	Bile Acid Biosynthesis	dhcholoylcoa[x] + fadh2[x] + o2[x] => fad[x] + thcholoylcoa[x]	ACOX2
111	1215	alpha-methylacyl-CoA racemase (reductase)	Bile Acid Biosynthesis	dhcholestancoa[x] + o2[x] => dhcholoylcoa[x] + h2o[x]	AMACR
112	1860	peroxisomal thiolase 2	Bile Acid Biosynthesis	coa[x] + dhocholoylcoa[x] => dgcholcoa[x] + ppcoa[x]	SCP2
113	3495	5-beta-cytochrome P450, family 27, subfamily A, polypeptide 1	Bile Acid Biosynthesis	h[m] + nadph[m] + o2[m] + xol7ah2[m] => h2o[m] + nadp[m] + xol7ah3[m]	CYP27A1
114	2588	Very-long-chain-fatty-acid-CoA ligase	Bile Acid Biosynthesis	atp[x] + coa[x] + dhcholestanate[x] => amp[x] + dhcholestancoa[x] + ppi[x]	SLC27A2
115	1304	Cytochrome P450 27	Bile Acid Biosynthesis	nadph[m] + o2[m] + xol7ah2al[m] => dhcholestanate[m] + h2o[m] + nadp[m]	CYP27A1
116	395	5-beta-cytochrome P450, family 27, subfamily A, polypeptide 1	Bile Acid Biosynthesis	h[m] + nadph[m] + o2[m] + xol7ah3[m] => h2o[m] + nadp[m] + xol7ah2al[m]	CYP27A1
117	2572	phosphatidylinositol 4-phosphate phospholipase C	Inositol Phosphate Metabolism	h2o[c] + pail4p_hs[c] => dag_hs[c] + h[c] + mi14p[c]	9651 PLCB1 PLCB2 PLCB3 PLCB4 PLCD1 PLCD3 PLCD4 PLCE1 PLCG1 PLCG2 PLCH1 PLCL1 PLCXD2 PLCZ1	DB03401; DB03956 DB01103
118	798	5'-methylthioadenosine phosphorylase	Arginine and Proline Metabolism	5mta[c] + pi[c] => 5mdr1p[c] + ade[c]	MTAP	DB00173; DB02158; DB02281; DB02282; DB02933
119	223	spermidine synthase	Urea cycle/amino group metabolism	ametam[c] + ptrc[c] => 5mta[c] + h[c] + spmd[c]	SRM
120	2878	adenosylmethionine decarboxylase	Arginine and Proline Metabolism	amet[c] + h[c] => ametam[c] + co2[c]	AMD1	DB00118; DB01917; DB03754; DB08163
121	1308	estrone 3-sulfate transport via bicarbonate countertransport	Transport, Extracellular	estrones[e] + hco3[c] <=> estrones[c] + hco3[e]	SLCO1A2 SLCO1B1 SLCO1B3 SLCO1C1 SLCO2B1 SLCO3A1 SLCO4A1	DB01049
122	1606	5'-nucleotidase (CMP)	Pyrimidine Catabolism	cmp[c] + h2o[c] => cytd[c] + pi[c]	NT5C3
123	563	catalase A, peroxisomal (ethanol)	Glycolysis/Gluconeogenesis	etoh[x] + h2o2[x] => acald[x] + h2o[x]	CAT	DB01213
124	2759	Peroxidase (multiple substrates)	Miscellaneous	h2o2[c] + meoh[c] => fald[c] + h2o[c]	EPX	DB01065
125	336	5'-nucleotidase (GMP)	Nucleotides	gmp[c] + h2o[c] => gsn[c] + pi[c]	NT5C2	DB00171; DB00811
126	3537	H2O transport via diffusion	Transport, Extracellular	h2o[e] <=> h2o[c]	SLC5A1	DB08907
127	1964	Phenethylamine oxidase	Phenylalanine metabolism	h2o[c] + o2[c] + peamn[c] => h2o2[c] + nh4[c] + pacald[c]	ABP1 AOC2 MAOA MAOB	DB00594; DB03608 DB00191; DB00752; DB00780; DB00805; DB00909; DB01037; DB01171; DB01247; DB01363; DB01442; DB01472; DB01577; DB01626; DB03147; DB04017; DB04820; DB04821; DB04832; DB04850; DB05205; DB07641; DB07919 DB00182; DB00191; DB00752; DB00780; DB00909; DB01037; DB01247; DB01363; DB01367; DB01442; DB01472; DB01577; DB01626; DB02095; DB02211; DB02509; DB02643; DB02939; DB03147; DB03894; DB041…
128	3526	L-Phenylalanine carboxy-lyase	Phenylalanine metabolism	h[c] + phe_DASH_L[c] => co2[c] + peamn[c]	DDC	DB00114; DB00190; DB00968; DB05307
129	372	mannose transport (uniport)	Transport, Extracellular	man[e] <=> man[c]	SLC2A1 SLC2A2 SLC2A3	DB00428
130	410	nicotinate-nucleotide adenylyltransferase	NAD Metabolism	atp[n] + h[n] + nicrnt[n] => dnad[n] + ppi[n]	NMNAT1	DB03227; DB04099
131	3580	sodium proton antiporter (H:NA is 1:1)	Transport, Extracellular	h[e] + na1[c] <=> h[c] + na1[e]	SLC9A1 SLC9A2 SLC9A3 SLC9A4 SLC9A5	DB00594; DB02624
132	3158	L-histidine transport via diffusion (extracellular to cytosol)	Transport, Extracellular	his_DASH_L[e] => his_DASH_L[c]	SLC38A4
133	903	glucose transport (uniport)	Transport, Extracellular	glc_DASH_D[e] <=> glc_DASH_D[c]	SLC2A1 SLC2A10 SLC2A11 SLC2A12 SLC2A14 SLC2A2 SLC2A3 SLC2A4 SLC2A6 SLC2A7 SLC2A8 SLC2A9	DB00428
134	3081	Dopamine reversible transport in via sodium symport (1:2)	Transport, Extracellular	dopa[e] + na1[e] <=> dopa[c] + na1[c]	SLC6A2 SLC6A3	DB00182; DB00191; DB00193; DB00226; DB00234; DB00285; DB00289; DB00321; DB00344; DB00370; DB00408; DB00422; DB00454; DB00458; DB00476; DB00514; DB00540; DB00543; DB00579; DB00696; DB00715; DB00726; DB00830; DB00852; DB00907; DB00934; DB00937; DB00988; DB01105; DB01114; DB01142; DB01149; DB01151; DB01156; DB01170; DB01173; DB01175; DB01221; DB01242; DB01363; DB01364; DB01381; DB01442; DB01454; DB0…
135	541	glyoxylate oxidase, peroxisomal	Glyoxylate and Dicarboxylate Metabolism	glx[x] + h2o[x] + o2[x] => h2o2[x] + h[x] + oxa[x]	HAO1 HAO2	DB02164; DB02279; DB03064; DB03247; DB03884; DB04374; DB06979; DB07060; DB07907 DB03247
136	2342	3',5'-cyclic-nucleotide phosphodiesterase	Nucleotides	camp[c] + h2o[c] => amp[c] + h[c]	PDE10A PDE11A PDE1A PDE1B PDE1C PDE2A PDE3A PDE3B PDE4A PDE4B PDE4C PDE4D PDE7A PDE7B PDE8A PDE8B	DB00975; DB01113; DB08383; DB08384; DB08386; DB08387; DB08389; DB08391; DB08811; DB08814 DB00820 DB00622; DB01023; DB01244 DB00622; DB01023; DB01244; DB04530 DB00201 DB02315; DB05142; DB07954; DB08811 DB00235; DB00261; DB00277; DB00922; DB01166; DB01223; DB01303; DB01427; DB04880; DB05266; DB08811 DB01640; DB01970; DB07954 DB00277; DB00651; DB00806; DB00824; DB00920; DB00975; DB01088; DB01303; DB…
137	1666	Steryl-sulfatase	Steroid Metabolism	estrones[c] + h2o[c] => estrone[c] + h[c] + so4[c]	STS	DB02735
138	1242	estradiol glucuronide transport via bicarbonate countertransport	Transport, Extracellular	estradiolglc[e] + hco3[c] <=> estradiolglc[c] + hco3[e]	SLCO1A2 SLCO1B1 SLCO1B3 SLCO1C1 SLCO4A1
139	3420	1-pyrroline-5-carboxylate dehydrogenase, mitochondrial	Glutamate metabolism	1pyr5c[m] + h2o[m] + nad[m] => glu_DASH_L[m] + h[m] + nadh[m]	ALDH4A1	DB00157
140	1454	Glycolaldehyde dehydrogenase	Glyoxylate and Dicarboxylate Metabolism	gcald[c] + h2o[c] + nad[c] => glyclt[c] + h[c] + nadh[c]	ALDH1A1 ALDH1A2 ALDH1A3 ALDH3A1 ALDH3A2 ALDH3B1 ALDH3B2 ALDH7A1 ALDH9A1	DB00157; DB00162; DB00755; DB04447 DB00157; DB00162; DB00755 DB00157; DB00162 DB00157 DB00157 DB00157 DB00157 DB00157 DB00157
141	318	3',5'-cyclic-nucleotide phosphodiesterase	Nucleotides	35cgmp[c] + h2o[c] => gmp[c] + h[c]	PDE10A PDE11A PDE1A PDE1B PDE1C PDE2A PDE3A PDE3B PDE5A PDE6A PDE6B PDE6C PDE6D PDE6G PDE6H PDE9A	DB00975; DB01113; DB08383; DB08384; DB08386; DB08387; DB08389; DB08391; DB08811; DB08814 DB00820 DB00622; DB01023; DB01244 DB00622; DB01023; DB01244; DB04530 DB00201 DB02315; DB05142; DB07954; DB08811 DB00235; DB00261; DB00277; DB00922; DB01166; DB01223; DB01303; DB01427; DB04880; DB05266; DB08811 DB01640; DB01970; DB07954 DB00203; DB00277; DB00806; DB00820; DB00862; DB00975; DB01972; DB03597; DB…
142	2412	bile acid Coenzyme A: amino acid N-acyltransferase	Bile Acid Biosynthesis	cholcoa[x] + gly[x] => coa[x] + gchola[x]	BAAT	DB00145
143	1370	glucose transport via sodium symport	Transport, Extracellular	glc_DASH_D[e] + na1[e] <=> glc_DASH_D[c] + na1[c]	SLC5A1	DB08907
144	2750	methionine synthase	Methionine Metabolism	5mthf[c] + hcys_DASH_L[c] => h[c] + met_DASH_L[c] + thf[c]	MTR	DB00115; DB00116; DB00134; DB00200
145	96	glycocholate transport via bicarbonate countertransport	Transport, Extracellular	gchola[e] + hco3[c] <=> gchola[c] + hco3[e]	SLCO1A2 SLCO1B1 SLCO1B3
146	1649	inositol transport via sodium symport	Transport, Extracellular	inost[e] + na1[e] <=> inost[c] + na1[c]	SLC5A11
147	1307	peroxisomal thiolase 2	Bile Acid Biosynthesis	cholcoaone[x] + coa[x] => cholcoa[x] + ppcoa[x]	SCP2
148	1678	alpha-methylacyl-CoA racemase	Bile Acid Biosynthesis	cholcoar[x] => cholcoas[x]	AMACR
149	3223	Very-long-chain-fatty-acid-CoA ligase	Bile Acid Biosynthesis	atp[x] + coa[x] + thcholstoic[x] => amp[x] + cholcoar[x] + ppi[x]	SLC27A2
150	2929	5-beta-cholestane-3-alpha,7-alpha,12-alpha-triol 27-hydroxylase	Bile Acid Biosynthesis	nadp[m] + xoltetrol[m] => h[m] + nadph[m] + thcholst[m]	CYP27A1

## Sheet: Ketogenic diet rats
Rank	Reaction number (Recon 1)	Reaction discription	Reaction pathway	Reaction formula	Genes catalyzing the reaction	Drugs targeting the reaction (drug bank)
1	3383	4-aminobutyrate reversible transport in via proton symport	Transport, Extracellular	4abut[e] + h[e] <=> 4abut[c] + h[c]	SLC36A1	DB00145; DB00160
2	3258	phosphatidylinositol-3,4,5-trisphosphate 3-phosphatase, nuclear	Inositol Phosphate Metabolism	h2o[n] + pail345p_hs[n] => pail45p_hs[n] + pi[n]	PTEN
3	1633	Malate:sulfate antiport, mitochondrial	Transport, Mitochondrial	mal_DASH_L[c] + so4[m] <=> mal_DASH_L[m] + so4[c]	SLC25A10	DB00139
4	3278	Fumarate:sulfate antiport, mitochondrial	Transport, Mitochondrial	fum[c] + so4[m] <=> fum[m] + so4[c]	SLC25A10	DB00139
5	1126	riboflavin kinase	Riboflavin Metabolism	atp[c] + ribflv[c] => adp[c] + fmn[c] + h[c]	RFK	DB00140; DB03247
6	668	Tetrahydrobiopterin-4a-carbinolamine dehydratase	Tetrahydrobiopterin	thbpt4acam[c] => dhbpt[c] + h2o[c]	PCBD1	DB04400
7	1759	chloride transport via hydroxide countertransport (2:1)	Transport, Extracellular	cl[e] + oh1[c] => cl[c] + oh1[e]	SLC26A6
8	377	inositol-1,3,4,5-trisphosphate 5-phosphatase	Inositol Phosphate Metabolism	h2o[c] + mi1345p[c] => mi134p[c] + pi[c]	INPP5A INPP5B INPP5D INPP5E INPPL1 PIB5PA SYNJ1	DB03158
9	3664	inositol-1,4,5-trisphosphate 3-kinase	Inositol Phosphate Metabolism	atp[c] + mi145p[c] => adp[c] + h[c] + mi1345p[c]	ITPKA ITPKB ITPKC	DB01863; DB03401; DB04395
10	2599	4-[(1R)-2-Amino-1-hydroxyethyl]-1,2-benzenediol:oxygen oxidoreductase(deaminating)(flavin-containing)	Tyrosine metabolism	h2o[c] + nrpphr[c] + o2[c] => 34dhmald[c] + h2o2[c] + nh4[c]	MAOA MAOB	DB00191; DB00752; DB00780; DB00805; DB00909; DB01037; DB01171; DB01247; DB01363; DB01442; DB01472; DB01577; DB01626; DB03147; DB04017; DB04820; DB04821; DB04832; DB04850; DB05205; DB07641; DB07919 DB00182; DB00191; DB00752; DB00780; DB00909; DB01037; DB01247; DB01363; DB01367; DB01442; DB01472; DB01577; DB01626; DB02095; DB02211; DB02509; DB02643; DB02939; DB03147; DB03894; DB04147; DB04307; DB04…
11	1379	Itaconate--CoA ligase (GDP-forming), mitochondrial	C5-Branched dibasic acid metabolism	coa[m] + gtp[m] + itacon[m] <=> gdp[m] + itaccoa[m] + pi[m]	SUCLG1 SUCLG2	DB00139 DB00139
12	3682	Itaconate--CoA ligase (ADP-forming), mitochondrial	C5-Branched dibasic acid metabolism	atp[m] + coa[m] + itacon[m] <=> adp[m] + itaccoa[m] + pi[m]	SUCLA2 SUCLG1	DB00139 DB00139
13	3152	L-glutamine/L-asparagine Na-dependent exchange (Asn-L in)	Transport, Extracellular	asn_DASH_L[e] + gln_DASH_L[c] + na1[e] => asn_DASH_L[c] + gln_DASH_L[e] + na1[c]	SLC1A5	DB00174
14	295	cholate transport via sodium cotransport	Transport, Extracellular	cholate[e] + na1[e] => cholate[c] + na1[c]	SLC10A1 SLC10A2
15	1044	Diphosphoglycerate phosphatase	Glycolysis/Gluconeogenesis	23dpg[c] + h2o[c] => 3pg[c] + pi[c]	BPGM PGAM1 PGAM2	DB01681; DB04510
16	3671	Diphosphoglyceromutase	Glycolysis/Gluconeogenesis	13dpg[c] <=> 23dpg[c] + h[c]	BPGM PGAM1 PGAM2	DB01681; DB04510
17	812	Fumarate:thiosulfate antiport, mitochondrial	Transport, Mitochondrial	fum[c] + tsul[m] <=> fum[m] + tsul[c]	SLC25A10	DB00139
18	3023	sulfate transport via sodium symport	Transport, Extracellular	na1[e] + so4[e] <=> na1[c] + so4[c]	SLC13A1	DB00139
19	298	carnitine O-palmitoyltransferase	Carnitine shuttle	crn[c] + tmndnccoa[c] => coa[c] + tmndnccrn[c]	CPT1A CPT1B CPT1C	DB00583; DB01016; DB01074
20	3641	transport into the mitochondria (carnitine)	Carnitine shuttle	tmndnccrn[c] => tmndnccrn[m]	SLC25A20	DB00583
21	3704	carnitine transferase	Carnitine shuttle	coa[m] + tmndnccrn[m] => crn[m] + tmndnccoa[m]	CPT2	DB00583; DB01074
22	847	5'-nucleotidase (dTMP)	Pyrimidine Catabolism	dtmp[c] + h2o[c] => pi[c] + thymd[c]	NT5C
23	3160	dephospho-CoA kinase	CoA Biosynthesis	atp[c] + dpcoa[c] => adp[c] + coa[c] + h[c]	COASY
24	2611	L-serine/L-asparagine Na-dependent exchange (Asn-L in)	Transport, Extracellular	asn_DASH_L[e] + na1[e] + ser_DASH_L[c] => asn_DASH_L[c] + na1[c] + ser_DASH_L[e]	SLC1A5	DB00174
25	477	Beta oxidation of long chain fatty acid	Fatty acid oxidation, peroxisome	coa[x] + h2o[x] + nad[x] + tmndnccoa[x] => accoa[x] + h[x] + nadh[x] + strdnccoa[x]	ACAA1 ACOX1 EHHADH HSD17B4	DB03147; DB07930 DB00157 DB00157; DB03192
26	2196	Beta oxidation of long chain fatty acid	Fatty acid oxidation, peroxisome	coa[x] + h2o[x] + nad[x] + o2[x] + strdnccoa[x] => accoa[x] + h2o2[x] + h[x] + nadh[x] + occoa[x]	ACAA1 ACOX1 EHHADH HSD17B4	DB03147; DB07930 DB00157 DB00157; DB03192
27	2022	sphingoid base-phosphate phosphatase (sphinganine 1-phosphatase), endoplasmic reticulum	Sphingolipid Metabolism	h2o[r] + sphs1p[r] => pi[r] + sphings[r]	SGPP1
28	2125	D-Lactaldehyde:NAD+ 1-oxidoreductase	Pyruvate Metabolism	h[c] + mthgxl[c] + nadh[c] => lald_DASH_D[c] + nad[c]	AKR7A2
29	2068	UDP-glucuronosyltransferase 1-10 precursor, microsomal	Steroid Metabolism	estradiol[r] + udpglcur[r] => estradiolglc[r] + udp[r]	UGT1A10 UGT1A8
30	458	3-hydroxyacyl-CoA dehydratase (3-hydroxybutanoyl-CoA) (mitochondria)	Tryptophan metabolism	3hbcoa[m] <=> b2coa[m] + h2o[m]	AUH ECHS1 HADHA HADHB	DB02563; DB02910; DB03059; DB04117 DB00157
31	3344	3-hydroxyacyl-CoA dehydrogenase (acetoacetyl-CoA) (mitochondria)	Tryptophan metabolism	aacoa[m] + h[m] + nadh[m] <=> 3hbcoa[m] + nad[m]	HADH2 HADHA HADHB HADHSC	DB00157
32	3624	Malate:thiosulfate antiport, mitochondrial	Transport, Mitochondrial	mal_DASH_L[c] + tsul[m] <=> mal_DASH_L[m] + tsul[c]	SLC25A10	DB00139
33	3444	biotin-[acetyl-CoA-carboxylase] ligase	Biotin Metabolism	atp[c] + btn[c] + h[c] => btamp[c] + ppi[c]	HLCS	DB00121
34	1014	nucleoside-diphosphate kinase (ATP:dCDP), mitochondrial	Nucleotides	atp[m] + dcdp[m] <=> adp[m] + dctp[m]	NME4
35	456	D-galactose transport via proton symport	Transport, Extracellular	gal[e] + h[e] <=> gal[c] + h[c]	SLC5A1	DB08907
36	3325	L-alanine/L-glutamine Na-dependent exchange (Ala-L in)	Transport, Extracellular	ala_DASH_L[e] + gln_DASH_L[c] + na1[e] => ala_DASH_L[c] + gln_DASH_L[e] + na1[c]	SLC1A5	DB00174
37	1242	estradiol glucuronide transport via bicarbonate countertransport	Transport, Extracellular	estradiolglc[e] + hco3[c] <=> estradiolglc[c] + hco3[e]	SLCO1A2 SLCO1B1 SLCO1B3 SLCO1C1 SLCO4A1
38	73	24R-Vitamin D-25-hydroxylase (D3)	Vitamin D	25hvitd3[m] + h[m] + nadph[m] + o2[m] => 2425dhvitd3[m] + h2o[m] + nadp[m]	CYP24A1	DB05024
39	1170	Choline kinase	Glycerophospholipid Metabolism	atp[c] + chol[c] => adp[c] + cholp[c] + h[c]	CHKA CHKB
40	3421	Gamma-glutamyl hydrolase (10FTHF5GLU), lysosomal	Folate Metabolism	10fthf5glu[l] + h2o[l] => 10fthf[l] + glu_DASH_L[l]	GGH
41	3121	Prostaglandin-H2 D-isomerase [Precursor]	Eicosanoid Metabolism	prostgh2[c] <=> prostgd2[c]	27306 PTGDS
42	3423	prostaglandin transport via bicarbonate countertransport	Transport, Extracellular	hco3[c] + prostgd2[e] <=> hco3[e] + prostgd2[c]	SLCO2A1
43	601	4-aminobutyrate reversible transport in via sodium symport (1:2)	Transport, Extracellular	4abut[e] + na1[e] <=> 4abut[c] + na1[c]	SLC6A1 SLC6A11 SLC6A12 SLC6A13	DB00906; DB08848 DB08848 DB08848 DB08848
44	263	dihydroorotase	Pyrimidine Biosynthesis	dhor_DASH_S[c] + h2o[c] <=> cbasp[c] + h[c]	CAD	DB00128; DB03459
45	2264	aspartate carbamoyltransferase (reversible)	Pyrimidine Biosynthesis	asp_DASH_L[c] + cbp[c] <=> cbasp[c] + h[c] + pi[c]	CAD	DB00128; DB03459
46	1925	dihydoorotic acid dehydrogenase (quinone10)	Pyrimidine Biosynthesis	dhor_DASH_S[c] + q10[m] => orot[c] + q10h2[m]	DHODH	DB01097; DB01117; DB02262; DB02613; DB03247; DB03480; DB03523; DB03805; DB04147; DB04281; DB04583; DB05125; DB07443; DB07559; DB07561; DB07646; DB07975; DB07976; DB07977; DB07978; DB08006; DB08008; DB08169; DB08172; DB08249; DB08880
47	2711	L-threonine deaminase	Glycine, Serine, and Threonine Metabolism	thr_DASH_L[c] => 2obut[c] + nh4[c]	SDS	DB00114; DB00133
48	1924	choline, sodium cotransport	Transport, Extracellular	chol[e] + na1[e] <=> chol[c] + na1[c]	SLC5A7
49	826	biotinidase (biotin)	Biotin Metabolism	biocyt[c] + h2o[c] => btn[c] + lys_DASH_L[c]	BTD
50	697	Gamma-glutamyl hydrolase (7THF), extracellular	Folate Metabolism	7thf[e] + h2o[e] => 6thf[e] + glu_DASH_L[e]	GGH
51	1947	phosphatidylinositol 4-phosphate 5-kinase	Glycerophospholipid Metabolism	atp[c] + pail4p_hs[c] => adp[c] + h[c] + pail45p_hs[c]	PIP5K1A PIP5K1B PIP5K1C PIP5K2A PIP5K2B PIP5K2C PIP5K3
52	2492	holocarboxylase synthestase (biotin protein ligase)	Biotin Metabolism	apoC_DASH_Lys[c] + btamp[c] => amp[c] + apoC_DASH_Lys_btn[c] + h[c]	HLCS	DB00121
53	3111	hydroxyacylglutathione hydrolase	Pyruvate Metabolism	h2o[c] + lgt_DASH_S[c] => gthrd[c] + h[c] + lac_DASH_D[c]	HAGH HAGHL	DB00143; DB03889
54	1726	Deoxycytidine kinase, nuclear (ATP)	Nucleotides	atp[n] + dcyt[n] <=> adp[n] + dcmp[n] + h[n]	DCK	DB01073; DB02594; DB05494
55	2437	folylpolyglutamate synthetase (DHF)	Folate Metabolism	6dhf[c] + atp[c] + glu_DASH_L[c] => 7dhf[c] + adp[c] + h[c] + pi[c]	FPGS	DB00142; DB00293
56	2956	L-threonine/L-glutamine Na-dependent exchange (Thr-L in)	Transport, Extracellular	gln_DASH_L[c] + na1[e] + thr_DASH_L[e] => gln_DASH_L[e] + na1[c] + thr_DASH_L[c]	SLC1A5	DB00174
57	474	uroporphyrinogen-III synthase	Heme Biosynthesis	hmbil[c] => h2o[c] + uppg3[c]	UROS
58	2873	hydroxymethylbilane synthase	Heme Biosynthesis	h2o[c] + ppbng[c] => hmbil[c] + nh4[c]	HMBS
59	2728	L-tryptophan transport	Transport, Extracellular	trp_DASH_L[e] <=> trp_DASH_L[c]	SLC16A10
60	1211	5'-nucleotidase (UMP)	Pyrimidine Catabolism	h2o[c] + ump[c] => pi[c] + uri[c]	NT5C3
61	2628	thymine reversible transport via facilated diffusion	Transport, Extracellular	thym[e] <=> thym[c]	SLC29A2
62	2636	L-tyrosine transport	Transport, Extracellular	tyr_DASH_L[e] <=> tyr_DASH_L[c]	SLC16A10
63	1085	24-dehydrocholesterol reductase [Precursor]	Cholesterol Metabolism	fadh2[r] + zymst[r] => fad[r] + zymstnl[r]	DHCR24
64	2140	3-beta-hydroxysteroid-delta(8),delta(7)-isomerase	Cholesterol Metabolism	zymstnl[r] => lthstrl[r]	EBP	DB00675
65	439	ethanolamine phosphate phosphatase	Glycerophospholipid Metabolism	ethamp[c] + h2o[c] => etha[c] + pi[c]	PHOSPHO1	DB00122
66	3548	sterol O-acyltransferase (acyl-Coenzyme A: cholesterol acyltransferase) 1	Cholesterol Metabolism	R1coa_hs[c] + chsterol[c] => coa[c] + xolest_hs[c]	SOAT1	DB00973; DB01094
67	3427	glycerol-3-phosphate dehydrogenase (NAD)	Glycerophospholipid Metabolism	glyc3p[c] + nad[c] <=> dhap[c] + h[c] + nadh[c]	GPD1	DB00157
68	32	Choline O-acetyltransferase	Glycerophospholipid Metabolism	accoa[c] + chol[c] <=> ach[c] + coa[c]	CHAT	DB00184
69	3296	asparagine synthase (glutamine-hydrolysing)	Alanine and Aspartate Metabolism	asp_DASH_L[c] + atp[c] + gln_DASH_L[c] + h2o[c] => amp[c] + asn_DASH_L[c] + glu_DASH_L[c] + h[c] + ppi[c]	ASNS	DB00128; DB00142; DB00171; DB00174
70	1855	3,4-Dihydroxyphenylethyleneglycol:NAD+ oxidoreductase	Tyrosine metabolism	34dhmald[c] + h[c] + nadh[c] <=> 34dhoxpeg[c] + nad[c]	ADH1A ADH1B ADH1C ADH4 ADH5 ADH6 ADH7 ADHFE1	DB00157; DB00898; DB01213; DB02721; DB04065 DB00157; DB00898; DB01213; DB02481; DB02721; DB03461; DB03703; DB04077; DB04105 DB00157; DB00898; DB01213; DB01711; DB02131; DB02249; DB02659; DB02721; DB02757; DB02822; DB02871; DB03020; DB03061; DB03226; DB03559; DB04071; DB04113; DB04312; DB04448 DB00157; DB03559 DB00157; DB03704; DB04153 DB00157
71	3537	H2O transport via diffusion	Transport, Extracellular	h2o[e] <=> h2o[c]	SLC5A1	DB08907
72	260	ceramide transport protein	Transport, Endoplasmic Reticular	crm_hs[c] <=> crm_hs[r]	COL4A3BP
73	399	Ceramide glucosyltransferase	Sphingolipid Metabolism	crm_hs[r] + udpg[r] => gluside_hs[r] + h[r] + udp[r]	UGCG	DB00419; DB05715
74	342	D-Tagatose 1-phosphate D-glyceraldehyde-3-phosphate-lyase	Galactose metabolism	tag1p_DASH_D[c] <=> dhap[c] + glyald[c]	ALDOB	DB02512; DB02515; DB04326
75	896	ketohexokinase (D-tagatose)	Galactose metabolism	atp[c] + tagat_DASH_D[c] => adp[c] + h[c] + tag1p_DASH_D[c]	KHK
76	381	Gamma-glutamyl hydrolase (10FTHF7GLU), extracellular	Folate Metabolism	10fthf7glu[e] + h2o[e] => 10fthf6glu[e] + glu_DASH_L[e]	GGH
77	3354	ABC bile acid transporter	Transport, Extracellular	atp[c] + cholate[c] + h2o[c] => adp[c] + cholate[e] + h[c] + pi[c]	ABCB11 ABCC3	DB00171; DB01016
78	375	citrate transport, mitochondrial	Transport, Mitochondrial	cit[c] + pep[m] <=> cit[m] + pep[c]	SLC25A1
79	3101	Phosphoenolpyruvate carboxykinase (GTP)	Glycolysis/Gluconeogenesis	gtp[m] + oaa[m] => co2[m] + gdp[m] + pep[m]	PCK2
80	2286	malic enzyme (NADP)	Pyruvate Metabolism	mal_DASH_L[c] + nadp[c] => co2[c] + nadph[c] + pyr[c]	ME1	DB00157; DB03461
81	536	chloride transport via iodide countertransport	Transport, Extracellular	cl[e] + i[c] => cl[c] + i[e]	SLC26A4
82	2436	2-aminoadipate transaminase, irreversible	Lysine Metabolism	L2aadp[c] + akg[c] => 2oxoadp[c] + glu_DASH_L[c]	AADAT	DB00114; DB00142
83	2320	phosphatidylinositol-4,5-bisphosphate 5-phosphatase	Inositol Phosphate Metabolism	h2o[c] + pail45p_hs[c] => pail4p_hs[c] + pi[c]	INPP5B INPP5E OCRL SYNJ1 SYNJ2	DB03158
84	2528	hydroxysteroid (17-beta) dehydrogenase 4	Bile Acid Biosynthesis	h[x] + nadph[x] + o2[x] + thcholoylcoa[x] => dhocholoylcoa[x] + h2o[x] + nadp[x]	HSD17B4	DB00157; DB03192
85	602	acyl-Coenzyme A oxidase 2, branched chain	Bile Acid Biosynthesis	dhcholoylcoa[x] + fadh2[x] + o2[x] => fad[x] + thcholoylcoa[x]	ACOX2
86	1215	alpha-methylacyl-CoA racemase (reductase)	Bile Acid Biosynthesis	dhcholestancoa[x] + o2[x] => dhcholoylcoa[x] + h2o[x]	AMACR
87	1860	peroxisomal thiolase 2	Bile Acid Biosynthesis	coa[x] + dhocholoylcoa[x] => dgcholcoa[x] + ppcoa[x]	SCP2
88	1963	bile acid Coenzyme A: amino acid N-acyltransferase	Bile Acid Biosynthesis	dgcholcoa[x] + gly[x] => coa[x] + dgchol[x]	BAAT	DB00145
89	3686	glucose-6-phosphate dehydrogenase, endoplasmic reticulum	Pentose Phosphate Pathway	g6p[r] + nad[r] <=> 6pgl[r] + h[r] + nadh[r]	H6PD	DB00157
90	2756	Beta oxidation of long chain fatty acid	Fatty acid oxidation, peroxisome	coa[x] + h2o[x] + nad[x] + o2[x] + tethex3coa[x] => accoa[x] + c226coa[x] + h2o2[x] + h[x] + nadh[x]	ACAA1 ACOX1 EHHADH HSD17B4	DB03147; DB07930 DB00157 DB00157; DB03192
91	1641	Cyanide sulfurtransferase, mitochondrial	Cysteine Metabolism	cyan[m] + tsul[m] => h[m] + so3[m] + tcynt[m]	TST	DB02761
92	1852	L-threonine/L-asparagine Na-dependent exchange (Asn-L in)	Transport, Extracellular	asn_DASH_L[e] + na1[e] + thr_DASH_L[c] => asn_DASH_L[c] + na1[c] + thr_DASH_L[e]	SLC1A5	DB00174
93	2738	Hypoxanthine transport	Transport, Extracellular	hxan[e] <=> hxan[c]	SLC29A2
94	218	5-aminolevulinate synthase	Glycine, Serine, and Threonine Metabolism	gly[m] + h[m] + succoa[m] => 5aop[m] + co2[m] + coa[m]	ALAS1 ALAS2 GCAT	DB00114; DB00145 DB00145 DB00114; DB00145
95	1971	porphobilinogen synthase	Heme Biosynthesis	5aop[c] => h2o[c] + h[c] + ppbng[c]	ALAD	DB00855; DB02068; DB02239; DB02260; DB02272; DB02878; DB04560; DB04781
96	3472	cytochrome P450 2F1	CYP Metabolism	h[c] + nadph[c] + npthl[c] + o2[c] => h2o[c] + nadp[c] + onpthl[c]	CYP2F1
97	964	Ferrochelatase, mitochondrial	Heme Biosynthesis	fe2[m] + ppp9[m] => h[m] + pheme[m]	FECH	DB02659
98	1122	uroporphyrinogen decarboxylase (uroporphyrinogen III)	Heme Biosynthesis	h[c] + uppg3[c] => co2[c] + cpppg3[c]	UROD	DB03727; DB04461
99	1552	coproporphyrinogen oxidase (O2 required)	Heme Biosynthesis	cpppg3[c] + h[c] + o2[c] => co2[c] + h2o[c] + pppg9[c]	CPOX
100	2930	protoporphyrinogen oxidase, mitochondrial	Heme Biosynthesis	o2[m] + pppg9[m] => h2o[m] + ppp9[m]	PPOX
101	1344	Steryl-sulfatase	Steroid Metabolism	h2o[c] + prgnlones[c] => h[c] + prgnlone[c] + so4[c]	STS	DB02735
102	3712	steroid sulfotransferase	Steroid Metabolism	paps[c] + prgnlone[c] => h[c] + pap[c] + prgnlones[c]	SULT2A1 SULT2B1	DB01708; DB01812; DB02854; DB04445 DB01708; DB01812; DB02789; DB03309
103	2342	3',5'-cyclic-nucleotide phosphodiesterase	Nucleotides	camp[c] + h2o[c] => amp[c] + h[c]	PDE10A PDE11A PDE1A PDE1B PDE1C PDE2A PDE3A PDE3B PDE4A PDE4B PDE4C PDE4D PDE7A PDE7B PDE8A PDE8B	DB00975; DB01113; DB08383; DB08384; DB08386; DB08387; DB08389; DB08391; DB08811; DB08814 DB00820 DB00622; DB01023; DB01244 DB00622; DB01023; DB01244; DB04530 DB00201 DB02315; DB05142; DB07954; DB08811 DB00235; DB00261; DB00277; DB00922; DB01166; DB01223; DB01303; DB01427; DB04880; DB05266; DB08811 DB01640; DB01970; DB07954 DB00277; DB00651; DB00806; DB00824; DB00920; DB00975; DB01088; DB01303; DB…
104	422	UDP-glucuronosyltransferase 1-10 precursor, microsomal	Steroid Metabolism	5adtststerone[r] + udpglcur[r] => 5adtststeroneglc[r] + udp[r]	UGT2B28
105	1065	glucuronidated compound transport	Transport, Extracellular	5adtststeroneglc[c] + atp[c] + h2o[c] => 5adtststeroneglc[e] + adp[c] + h[c] + pi[c]	ABCC1	DB01138; DB04851
106	2951	Prostaglandin G/H synthase	Eicosanoid Metabolism	arachd[c] + h[c] + nadph[c] + o2[c] => h2o[c] + nadp[c] + prostgh2[c]	PTGS1 PTGS2	DB00154; DB00159; DB00244; DB00316; DB00328; DB00350; DB00461; DB00465; DB00469; DB00500; DB00554; DB00573; DB00586; DB00605; DB00711; DB00712; DB00749; DB00784; DB00788; DB00795; DB00812; DB00814; DB00821; DB00861; DB00870; DB00936; DB00939; DB00945; DB00963; DB00991; DB01009; DB01014; DB01050; DB01283; DB01397; DB01398; DB01399; DB01401; DB01419; DB01435; DB01600; DB01837; DB01892; DB02047; DB0…
107	1068	L-carnitine inward uniport	Transport, Extracellular	crn[e] => crn[c]	SLC22A4	DB00583
108	1220	lipase, extracellular	Fatty Acid Metabolism	dag_hs[e] + h2o[e] => Rtotal[e] + h[e] + mag_hs[e]	LIPC
109	1694	phosphatidylinositol 3-phosphate 5-kinase	Inositol Phosphate Metabolism	atp[c] + pail3p_hs[c] => adp[c] + h[c] + pail35p_hs[c]	PIP5K1A PIP5K1B PIP5K1C
110	3369	nucleoside-diphosphate kinase (ATP:dUDP), mitochondrial	Nucleotides	atp[m] + dudp[m] <=> adp[m] + dutp[m]	NME4
111	2555	Gamma-glutamyl hydrolase (5THF), lysosomal	Folate Metabolism	5thf[l] + h2o[l] => glu_DASH_L[l] + thf[l]	GGH
112	2941	dihydrofolate reductase	Folate Metabolism	dhf[c] + h[c] + nadph[c] <=> nadp[c] + thf[c]	DHFR	DB00157; DB00205; DB00440; DB00563; DB00642; DB01131; DB01157; DB02104; DB02427; DB02559; DB02583; DB02919; DB03060; DB03125; DB03351; DB03461; DB03695; DB03886; DB03987; DB06813; DB07140; DB07141; DB07142; DB07144; DB08234; DB08406; DB08448; DB08642
113	1204	taurocholate transport via sodium cotransport	Transport, Extracellular	na1[e] + tchola[e] => na1[c] + tchola[c]	SLC10A1 SLC10A2
114	2385	L-Phenylalanine,tetrahydrobiopterin:oxygen oxidoreductase (4-hydroxylating)	Tyr, Phe, Trp Biosynthesis	o2[c] + phe_DASH_L[c] + thbpt[c] => thbpt4acam[c] + tyr_DASH_L[c]	PAH	DB00120; DB00360; DB00368; DB00668; DB02562; DB02692; DB03673; DB04400; DB04419; DB06262
115	2317	alpha-fucosidase, extracellular	N-Glycan Degradation	h2o[e] + s2l2fn2m2masn[e] => fuc_DASH_L[e] + s2l2n2m2masn[e]	FUCA2
116	503	Beta oxidation of long chain fatty acid (odd chain)	Fatty acid oxidation	coa[m] + fad[m] + h2o[m] + nad[m] + ptdcacoa[m] => accoa[m] + fadh2[m] + h[m] + nadh[m] + ppcoa[m]	ACADM ACADS	DB02910; DB03147; DB03415 DB00157; DB03059; DB03147
117	1681	fatty-acid--CoA ligase	Fatty acid activation	atp[c] + coa[c] + ptdca[c] <=> amp[c] + ppi[c] + ptdcacoa[c]	22305 ACSL1 ACSL3 ACSL4	DB00131; DB00171 DB00159 DB00159; DB00197; DB00412
118	1811	pentadecanoate transport into the mitochondria	Carnitine shuttle	coa[m] + ptdcacrn[m] => crn[m] + ptdcacoa[m]	CPT2	DB00583; DB01074
119	3005	carnitine fatty-acyl transferase	Carnitine shuttle	crn[c] + ptdcacoa[c] => coa[c] + ptdcacrn[c]	CPT1A CPT1B CPT1C	DB00583; DB01016; DB01074
120	99	folylpolyglutamate synthetase (10fthf), mitochondrial	Folate Metabolism	10fthf5glu[m] + atp[m] + glu_DASH_L[m] => 10fthf6glu[m] + adp[m] + h[m] + pi[m]	FPGS	DB00142; DB00293
121	449	transport into the mitochondria (carnitine)	Carnitine shuttle	adrncrn[c] => adrncrn[m]	SLC25A20	DB00583
122	650	carnitine transferase	Carnitine shuttle	adrncrn[m] + coa[m] => adrncoa[m] + crn[m]	CPT2	DB00583; DB01074
123	672	carnitine O-palmitoyltransferase	Carnitine shuttle	adrncoa[c] + crn[c] => adrncrn[c] + coa[c]	CPT1A CPT1B CPT1C	DB00583; DB01016; DB01074
124	3149	Beta oxidation of long chain fatty acid	Fatty acid oxidation	adrncoa[m] + coa[m] + fad[m] + h2o[m] + nad[m] => accoa[m] + arachdcoa[m] + fadh2[m] + h[m] + nadh[m]	ACADM ACADS	DB02910; DB03147; DB03415 DB00157; DB03059; DB03147
125	2677	UDPglucose:dolichyl-phosphate beta-D-glucosyltransferase (uterus)	N-Glycan Biosynthesis	dolp_U[c] + udpg[c] => dolglcp_U[c] + udp[c]	ALG5
126	2005	phosphatidylinositol-5-phosphate 3-kinase	Inositol Phosphate Metabolism	atp[c] + pail5p_hs[c] => adp[c] + h[c] + pail35p_hs[c]	HCST PIK3C2A PIK3C2B PIK3C2G PIK3C3 PIK3CA PIK3CB PIK3CD PIK3CG PIK3R1 PIK3R2 PIK3R3 PIK3R5	DB06836 DB00201; DB05240; DB05241; DB08059 DB00201; DB05241 DB00201; DB05241; DB06831 DB02010; DB02375; DB02656; DB04216; DB04769; DB05241; DB06831; DB06836; DB07073; DB07335; DB07503; DB08059; DB08300 DB01064; DB05210; DB08059 DB01064; DB05210 DB01064; DB05210
127	734	3 beta-hydroxysteroid dehydrogenase type 1	Steroid Metabolism	eandrstrn[r] + h[r] + nadh[r] => andrstandn[r] + h2o[r] + nad[r]	HSD3B2	DB00157; DB01108
128	2456	galactose transport via sodium symport	Transport, Extracellular	gal[e] + na1[e] <=> gal[c] + na1[c]	SLC5A1	DB08907
129	653	L-proline reversible transport via proton symport	Transport, Extracellular	h[e] + pro_DASH_L[e] <=> h[c] + pro_DASH_L[c]	SLC36A1	DB00145; DB00160
130	3617	heptadecanoate transport into the mitochondria	Carnitine shuttle	hpdcacrn[c] => hpdcacrn[m]	SLC25A20	DB00583
131	135	dimethylglycine dehydrogenase, mitochondrial	Glycine, Serine, and Threonine Metabolism	dmgly[m] + fad[m] + h2o[m] => fadh2[m] + fald[m] + sarcs[m]	DMGDH
132	1399	betaine-homocysteine S-methyltransferase	Glycine, Serine, and Threonine Metabolism	glyb[c] + hcys_DASH_L[c] => dmgly[c] + met_DASH_L[c]	BHMT BHMT2	DB00134; DB02337; DB04272 DB00134
133	822	fatty acyl-CoA desaturase (n-C18:2CoA -> n-C18:3CoA)	Fatty acid elongation	h[c] + lnlncacoa[c] + nadh[c] + o2[c] => h2o[c] + nad[c] + strdnccoa[c]	FADS2	DB00132
134	3724	Histamine secretion via secretory vesicle (ATP driven)	Transport, Extracellular	atp[c] + h2o[c] + hista[c] => adp[c] + h[c] + hista[e] + pi[c]	SLC18A1 SLC18A2	DB00206; DB00368; DB01363; DB01442; DB01577 DB00182; DB00206; DB00368; DB00386; DB00865; DB01089; DB01363; DB01364; DB01442; DB01454; DB01472; DB01576; DB01577; DB04844; DB06706; DB06714
135	2197	folylpolyglutamate synthetase (10fthf)	Folate Metabolism	10fthf5glu[c] + atp[c] + glu_DASH_L[c] => 10fthf6glu[c] + adp[c] + h[c] + pi[c]	FPGS	DB00142; DB00293
136	828	5-formethyltetrahydrofolate cyclo-ligase	Folate Metabolism	5fthf[c] + atp[c] => adp[c] + methf[c] + pi[c]	MTHFS
137	1508	5-formyltetrahydrofolate transport via anion exchange	Transport, Extracellular	5fthf[e] + oh1[c] <=> 5fthf[c] + oh1[e]	SLC19A1
138	1684	pentadecanoate transport into the mitochondria	Carnitine shuttle	ptdcacrn[c] => ptdcacrn[m]	SLC25A20	DB00583
139	1099	folylpolyglutamate synthetase	Folate Metabolism	atp[c] + glu_DASH_L[c] + thf[c] => 5thf[c] + adp[c] + h[c] + pi[c]	FPGS	DB00142; DB00293
140	3343	Serine/Lysine Na-dependent exchange (Ser in)	Transport, Extracellular	lys_DASH_L[c] + na1[e] + ser_DASH_L[e] => lys_DASH_L[e] + na1[c] + ser_DASH_L[c]	SLC3A1 SLC7A7	DB00138
141	3568	UDPglucose pyrophosphohydrolase	Starch and Sucrose Metabolism	h2o[c] + udpg[c] => g1p[c] + h[c] + ump[c]	ENPP1 ENPP2 ENPP3	DB00811; DB01143
142	426	Glutamate formimidoyltransferase	Histidine Metabolism	forglu[c] + h[c] + thf[c] => 5forthf[c] + glu_DASH_L[c]	FTCD	DB00114; DB00116; DB00142; DB03256
143	924	histidase	Histidine Metabolism	his_DASH_L[c] => nh4[c] + urcan[c]	HAL	DB00117
144	2158	formimidoyltransferase cyclodeaminase	Folate Metabolism	5forthf[c] + h[c] => methf[c] + nh4[c]	FTCD	DB00114; DB00116; DB00142; DB03256
145	2932	urocanase	Histidine Metabolism	h2o[c] + urcan[c] => 4izp[c]	UROC1
146	444	heptadecanoate transport into the mitochondria	Carnitine shuttle	coa[m] + hpdcacrn[m] => crn[m] + hpdcacoa[m]	CPT2	DB00583; DB01074
147	610	Beta oxidation of long chain fatty acid (odd chain)	Fatty acid oxidation	coa[m] + fad[m] + h2o[m] + hpdcacoa[m] + nad[m] => accoa[m] + fadh2[m] + h[m] + nadh[m] + ppcoa[m]	ACADM	DB02910; DB03147; DB03415
148	1690	fatty-acid--CoA ligase	Fatty acid activation	atp[c] + coa[c] + hpdca[c] <=> amp[c] + hpdcacoa[c] + ppi[c]	22305 ACSL1 ACSL3 ACSL4	DB00131; DB00171 DB00159 DB00159; DB00197; DB00412
149	3653	carnitine fatty-acyl transferase	Carnitine shuttle	crn[c] + hpdcacoa[c] => coa[c] + hpdcacrn[c]	CPT1A CPT1B CPT1C	DB00583; DB01016; DB01074
150	3534	lipase	Triacylglycerol Synthesis	h2o[e] + tag_hs[e] => Rtotal3[e] + dag_hs[e] + h[e]	LIPC LIPF LIPG PNLIP PNLIPRP1 PNLIPRP2	DB01083; DB02457 DB01083; DB04233; DB08222 DB02613

## Sheet: Human idiopathic Epilepsy
Rank	Reaction number (Recon 1)	Reaction discription	Reaction pathway	Reaction formula	Genes catalyzing the reaction	Drugs targeting the reaction (drug bank)
1	2064	ornithine mitochondrial transport via proton antiport	Transport, Mitochondrial	h[c] + orn[m] <=> h[m] + orn[c]	SLC25A15 SLC25A2	DB00129 DB00129
2	3455	folylpolyglutamate synthetase, mitochondrial	Folate Metabolism	5thf[m] + atp[m] + glu_DASH_L[m] => 6thf[m] + adp[m] + h[m] + pi[m]	FPGS	DB00142; DB00293
3	197	thymidine transport (1:2 Na/Thymd cotransport)	Transport, Extracellular	na1[e] + thymd[e] => na1[c] + thymd[c]	SLC28A3
4	1721	L-arginine transport in via sodium symport	Transport, Extracellular	arg_DASH_L[e] + na1[e] => arg_DASH_L[c] + na1[c]	SLC6A14	DB00172
5	1737	Beta oxidation of long chain fatty acid	Fatty acid oxidation, peroxisome	coa[x] + h2o[x] + nad[x] + nrvnccoa[x] + o2[x] => accoa[x] + h2o2[x] + h[x] + nadh[x] + odecoa[x]	ACAA1 ACOX1 EHHADH HSD17B4	DB03147; DB07930 DB00157 DB00157; DB03192
6	2167	L-cystine/glycine exchanger (cystine in)	Transport, Extracellular	Lcystin[e] + ser_DASH_L[c] => Lcystin[c] + ser_DASH_L[e]	SLC3A1 SLC7A9	DB00138 DB00138
7	2516	phosphatidylinositol-3,5-bisphosphate 3-phosphatase	Inositol Phosphate Metabolism	h2o[c] + pail35p_hs[c] => pail5p_hs[c] + pi[c]	MTMR3
8	1378	cytochrome P450 2C9	CYP Metabolism	h[c] + nadph[c] + o2[c] + tolbutamide[c] => 4mtolbutamide[c] + h2o[c] + nadp[c]	CYP2C9	DB02507; DB03317
9	1413	cytochrome P450 2C9	Limonene and pinene degradation	h[c] + limnen[c] + nadph[c] + o2[c] => carveol[c] + h2o[c] + nadp[c]	CYP2C19 CYP2C9	DB02507; DB03317
10	1816	cytochrome P450 2C9	Limonene and pinene degradation	appnn[c] + h[c] + nadph[c] + o2[c] => apnnox[c] + h2o[c] + nadp[c]	CYP2C19 CYP2C9	DB02507; DB03317
11	3454	sulfite oxidase	Cysteine Metabolism	ficytC[m] + h2o[c] + so3[c] => focytC[m] + h[c] + so4[c]	SUOX	DB03983
12	1096	folylpolyglutamate synthetase	Folate Metabolism	6thf[c] + atp[c] + glu_DASH_L[c] => 7thf[c] + adp[c] + h[c] + pi[c]	FPGS	DB00142; DB00293
13	3659	palmitoyl-CoA desaturase (n-C16:0CoA -> n-C16:1CoA)	Fatty acid elongation	h[c] + nadh[c] + o2[c] + pmtcoa[c] => h2o[c] + hdcoa[c] + nad[c]	SCD
14	2236	bicarbonate transport (Na/HCO3 cotransport)	Transport, Extracellular	hco3[e] + na1[e] <=> hco3[c] + na1[c]	SLC4A7
15	2197	folylpolyglutamate synthetase (10fthf)	Folate Metabolism	10fthf5glu[c] + atp[c] + glu_DASH_L[c] => 10fthf6glu[c] + adp[c] + h[c] + pi[c]	FPGS	DB00142; DB00293
16	2395	dGTP transport via ADP antiport	Transport, Mitochondrial	adp[m] + dgtp[c] => adp[c] + dgtp[m]	SLC25A19
17	1126	riboflavin kinase	Riboflavin Metabolism	atp[c] + ribflv[c] => adp[c] + fmn[c] + h[c]	RFK	DB00140; DB03247
18	1433	acid phosphatase (FMN)	Riboflavin Metabolism	fmn[c] + h2o[c] => pi[c] + ribflv[c]	ACP1	DB00173; DB04214
19	2306	dehydroascorbate reductase	Ascorbate and Aldarate Metabolism	dhdascb[c] + h[c] + nadph[c] => ascb_DASH_L[c] + nadp[c]	GLRX GLRX2	DB00143 DB00143
20	2756	Beta oxidation of long chain fatty acid	Fatty acid oxidation, peroxisome	coa[x] + h2o[x] + nad[x] + o2[x] + tethex3coa[x] => accoa[x] + c226coa[x] + h2o2[x] + h[x] + nadh[x]	ACAA1 ACOX1 EHHADH HSD17B4	DB03147; DB07930 DB00157 DB00157; DB03192
21	744	C160 transport into the mitochondria	Carnitine shuttle	coa[m] + pmtcrn[m] => crn[m] + pmtcoa[m]	CPT2	DB00583; DB01074
22	1880	carnitine O-palmitoyltransferase	Carnitine shuttle	crn[c] + pmtcoa[c] => coa[c] + pmtcrn[c]	CPT1A CPT1B CPT1C	DB00583; DB01016; DB01074
23	2303	C160 transport into the mitochondria	Carnitine shuttle	pmtcrn[c] => pmtcrn[m]	SLC25A20	DB00583
24	506	transport into the mitochondria (carnitine)	Carnitine shuttle	lnlncacrn[c] => lnlncacrn[m]	SLC25A20	DB00583
25	3736	carnitine O-palmitoyltransferase	Carnitine shuttle	crn[c] + lnlncacoa[c] => coa[c] + lnlncacrn[c]	CPT1A CPT1B CPT1C	DB00583; DB01016; DB01074
26	3566	L-Tyrosine carboxy-lyase	Tyrosine metabolism	h[c] + tyr_DASH_L[c] => co2[c] + tym[c]	DDC	DB00114; DB00190; DB00968; DB05307
27	284	fatty acyl-CoA desaturase (n-C18:2CoA -> n-C18:3CoA)	Fatty acid elongation	h[c] + lnlccoa[c] + nadh[c] + o2[c] => h2o[c] + lnlncgcoa[c] + nad[c]	FADS2	DB00132
28	2095	carnitine fatty-acyl transferase	Carnitine shuttle	Rtotal2coa[c] + crn[c] => Rtotal2crn[c] + coa[c]	CPT1A CPT1B CPT1C	DB00583; DB01016; DB01074
29	3691	R group transport into the mitochondria	Carnitine shuttle	Rtotal2crn[c] => Rtotal2crn[m]	SLC25A20	DB00583
30	2729	carnitine fatty-acyl transferase	Carnitine shuttle	Rtotalcoa[c] + crn[c] => Rtotalcrn[c] + coa[c]	CPT1A CPT1B CPT1C	DB00583; DB01016; DB01074
31	3387	R group transport into the mitochondria	Carnitine shuttle	Rtotalcrn[c] => Rtotalcrn[m]	SLC25A20	DB00583
32	2230	R group transport into the mitochondria	Carnitine shuttle	Rtotalcrn[m] + coa[m] => Rtotalcoa[m] + crn[m]	CPT2	DB00583; DB01074
33	2264	aspartate carbamoyltransferase (reversible)	Pyrimidine Biosynthesis	asp_DASH_L[c] + cbp[c] <=> cbasp[c] + h[c] + pi[c]	CAD	DB00128; DB03459
34	864	orotidine-5'-phosphate decarboxylase	Pyrimidine Biosynthesis	h[c] + orot5p[c] => co2[c] + ump[c]	UMPS	DB02890
35	1830	carbamoyl-phosphate synthase (glutamine-hydrolysing)	Pyrimidine Biosynthesis	atp[c] + gln_DASH_L[c] + h2o[c] + hco3[c] => adp[c] + cbp[c] + glu_DASH_L[c] + h[c] + pi[c]	CAD	DB00128; DB03459
36	1925	dihydoorotic acid dehydrogenase (quinone10)	Pyrimidine Biosynthesis	dhor_DASH_S[c] + q10[m] => orot[c] + q10h2[m]	DHODH	DB01097; DB01117; DB02262; DB02613; DB03247; DB03480; DB03523; DB03805; DB04147; DB04281; DB04583; DB05125; DB07443; DB07559; DB07561; DB07646; DB07975; DB07976; DB07977; DB07978; DB08006; DB08008; DB08169; DB08172; DB08249; DB08880
37	2225	serine C-palmitoyltransferase	Sphingolipid Metabolism	h[c] + pmtcoa[c] + ser_DASH_L[c] => 3dsphgn[c] + co2[c] + coa[c]	SPTLC1 SPTLC2	DB00114; DB00133 DB00114; DB00133
38	2455	3-Dehydrosphinganine reductase	Sphingolipid Metabolism	3dsphgn[c] + h[c] + nadph[c] => nadp[c] + sphgn[c]	FVT1
39	3086	dCDP transport via ADP antiport	Transport, Mitochondrial	adp[m] + dcdp[c] => adp[c] + dcdp[m]	SLC25A19
40	2362	dTTP transport via ADP antiport	Transport, Mitochondrial	adp[m] + dttp[c] => adp[c] + dttp[m]	SLC25A19
41	750	UDP-glucuronosyltransferase 1-10 precursor, microsomal	Steroid Metabolism	bilirub[r] + h[r] + udpglcur[r] <=> bilglcur[r] + udp[r]	UGT1A8
42	2725	N-acylsphingosine amidohydrolase	Sphingolipid Metabolism	crm_hs[l] + h2o[l] => Rtotal[l] + sphings[l]	ASAH1
43	1794	sphingomyelin phosphodiesterase 3, neutral membrane (neutral sphingomyelinase II)	Sphingolipid Metabolism	h2o[l] + sphmyln_hs[l] => cholp[l] + crm_hs[l] + h[l]	SMPD3	DB00144
44	3255	pyrroline-5-carboxylate reductase	Urea cycle/amino group metabolism	1pyr5c[c] + h[c] + nadph[c] => nadp[c] + pro_DASH_L[c]	PYCR2 PYCRL	DB00157; DB00172 DB00172
45	659	phosphatidylinositol 3,4-bisphosphate 5-kinase	Inositol Phosphate Metabolism	atp[c] + pail34p_hs[c] => adp[c] + h[c] + pail345p_hs[c]	PIP5K1A PIP5K1B PIP5K1C
46	90	phosphatidic acid phosphatase	Triacylglycerol Synthesis	h2o[c] + pa_hs[c] => dag_hs[c] + pi[c]	PPAP2A PPAP2B PPAP2C
47	641	UDP-glucuronosyltransferase 1-10 precursor, microsomal	Steroid Metabolism	bilirub[r] + udpglcur[r] => bildglcur[r] + udp[r]	UGT1A10 UGT1A8
48	1606	5'-nucleotidase (CMP)	Pyrimidine Catabolism	cmp[c] + h2o[c] => cytd[c] + pi[c]	NT5C3
49	2377	chloride transport via bicarbonate countertransport (2:1)	Transport, Extracellular	cl[e] + hco3[c] => cl[c] + hco3[e]	SLC26A6
50	1288	Isocitrate dehydrogenase (NAD+)	Citric Acid Cycle	icit[m] + nad[m] => akg[m] + co2[m] + nadh[m]	IDH3A IDH3B IDH3G	DB00157 DB00157 DB00157
51	3580	sodium proton antiporter (H:NA is 1:1)	Transport, Extracellular	h[e] + na1[c] <=> h[c] + na1[e]	SLC9A1 SLC9A2 SLC9A3 SLC9A4 SLC9A5	DB00594; DB02624
52	356	Serotonin uniport	Transport, Extracellular	srtn[e] <=> srtn[c]	SLC22A1 SLC22A2
53	515	bilirubin beta-diglucuronide transport MDR	Transport, Extracellular	atp[c] + bildglcur[c] + h2o[c] <=> adp[c] + bildglcur[e] + h[c] + pi[c]	ABCC1	DB01138; DB04851
54	1207	ABC bile acid transporter	Transport, Extracellular	atp[c] + gchola[c] + h2o[c] => adp[c] + gchola[e] + h[c] + pi[c]	ABCB11 ABCC3	DB00171; DB01016
55	336	5'-nucleotidase (GMP)	Nucleotides	gmp[c] + h2o[c] => gsn[c] + pi[c]	NT5C2	DB00171; DB00811
56	3421	Gamma-glutamyl hydrolase (10FTHF5GLU), lysosomal	Folate Metabolism	10fthf5glu[l] + h2o[l] => 10fthf[l] + glu_DASH_L[l]	GGH
57	861	acylphosphatase	Glycolysis/Gluconeogenesis	13dpg[c] + h2o[c] => 3pg[c] + h[c] + pi[c]	ACYP1 ACYP2 RWDD2	DB01942
58	2525	Na+/K+ exchanging ATPase	Transport, Extracellular	atp[c] + h2o[c] + k[e] + na1[c] => adp[c] + h[c] + k[c] + na1[e] + pi[c]	ATP1A1 ATP1A2 ATP1A3 ATP1A4 ATP1B1 ATP1B2 ATP1B3 ATP1B4	DB00390; DB00511; DB00774; DB00903; DB01021; DB01078; DB01092; DB01119; DB01158; DB01188; DB01244; DB01345; DB01370; DB01378; DB01396; DB01430
59	3262	hyaluronan synthase	Hyaluronan Metabolism	ha_pre1[e] + uacgam[c] + udpglcur[c] => h[c] + ha[e] + udp[c]	HAS1 HAS2 HAS3
60	2229	5'-nucleotidase (dAMP)	Nucleotides	damp[c] + h2o[c] => dad_DASH_2[c] + pi[c]	NT5C2	DB00171; DB00811
61	2317	alpha-fucosidase, extracellular	N-Glycan Degradation	h2o[e] + s2l2fn2m2masn[e] => fuc_DASH_L[e] + s2l2n2m2masn[e]	FUCA2
62	2451	17-beta-D-glucuronide transport (ATP-dependent)	Transport, Extracellular	atp[c] + estradiolglc[c] + h2o[c] => adp[c] + estradiolglc[e] + h[c] + pi[c]	ABCC4
63	1271	D-Lactaldehyde:NADP+ 1-oxidoreductase	Pyruvate Metabolism	h[c] + mthgxl[c] + nadph[c] => lald_DASH_D[c] + nadp[c]	AKR1A1 AKR1B1 AKR7A2	DB02383; DB03461 DB00157; DB00605; DB01689; DB02007; DB02020; DB02021; DB02101; DB02132; DB02383; DB02518; DB02712; DB02834; DB02994; DB03461; DB04272; DB05327; DB05383; DB07028; DB07030; DB07063; DB07093; DB07139; DB07187; DB07450; DB07498; DB07999; DB08000; DB08084; DB08098; DB08449; DB08772
64	2331	cytidine transport (1:2 Na/cytd cotransport)	Transport, Extracellular	cytd[e] + na1[e] => cytd[c] + na1[c]	SLC28A3
65	1251	adenosine transport (1:2 Na/Adn cotransport)	Transport, Extracellular	adn[e] + na1[e] => adn[c] + na1[c]	SLC28A3
66	3535	acyl-CoA oxidase (hexadecanoyl-CoA), peroxisomal	Fatty Acid Metabolism	o2[x] + pmtcoa[x] => h2o2[x] + hdd2coa[x]	ACOX1	DB03147; DB07930
67	1505	guanylate cyclase	Nucleotides	gtp[c] => 35cgmp[c] + ppi[c]	GUCY1A2 GUCY1A3 GUCY1B2 GUCY1B3 GUCY2C GUCY2D GUCY2F NPR1 NPR2	DB00435; DB01020 DB08890 DB00325; DB00727; DB00883; DB01612; DB01613; DB04899; DB05034 DB01613; DB04899
68	167	dihydropyrimidinase (5,6-dihydrouracil)	Pyrimidine Catabolism	56dura[c] + h2o[c] => cala[c] + h[c]	DPYS DPYSL2 DPYSL3
69	2348	b-ureidopropionase	Pyrimidine Catabolism	cala[c] + h2o[c] + h[c] => ala_DASH_B[c] + co2[c] + nh4[c]	UPB1
70	820	phosphoglucomutase	Glycolysis/Gluconeogenesis	g1p[c] <=> g6p[c]	PGM1 PGM2	DB02835; DB04397
71	2082	fatty-acid--CoA ligase	Fatty acid activation	atp[c] + coa[c] + dlnlcg[c] <=> amp[c] + dlnlcgcoa[c] + ppi[c]	ACSL1	DB00131; DB00171
72	2820	glycine reversible transport via proton symport	Transport, Extracellular	gly[e] + h[e] <=> gly[c] + h[c]	SLC36A1	DB00145; DB00160
73	2432	chloride transport via oxalate countertransport (2:1)	Transport, Extracellular	cl[e] + oxa[c] => cl[c] + oxa[e]	SLC26A6
74	586	prostaglandin transport via bicarbonate countertransport	Transport, Extracellular	hco3[c] + prostge2[e] <=> hco3[e] + prostge2[c]	SLCO1A2 SLCO2A1 SLCO3A1 SLCO4A1
75	114	proline oxidase (L-proline, NAD)	Arginine and Proline Metabolism	nad[c] + pro_DASH_L[c] => 1pyr5c[c] + h[c] + nadh[c]	PRODH2
76	977	L-Serine hydro-lyase	Glycine, Serine, and Threonine Metabolism	ser_DASH_L[c] => 2amac[c] + h2o[c]	SDS	DB00114; DB00133
77	1350	fructose-bisphosphatase	Glycolysis/Gluconeogenesis	fdp[c] + h2o[c] => f6p[c] + pi[c]	FBP1 FBP2	DB00131; DB02778; DB02848; DB04175; DB04493; DB05053; DB07270; DB07312; DB07321; DB08484
78	1947	phosphatidylinositol 4-phosphate 5-kinase	Glycerophospholipid Metabolism	atp[c] + pail4p_hs[c] => adp[c] + h[c] + pail45p_hs[c]	PIP5K1A PIP5K1B PIP5K1C PIP5K2A PIP5K2B PIP5K2C PIP5K3
79	812	Fumarate:thiosulfate antiport, mitochondrial	Transport, Mitochondrial	fum[c] + tsul[m] <=> fum[m] + tsul[c]	SLC25A10	DB00139
80	2320	phosphatidylinositol-4,5-bisphosphate 5-phosphatase	Inositol Phosphate Metabolism	h2o[c] + pail45p_hs[c] => pail4p_hs[c] + pi[c]	INPP5B INPP5E OCRL SYNJ1 SYNJ2	DB03158
81	259	prostaglandin transport via bicarbonate countertransport	Transport, Extracellular	hco3[c] + prostge1[e] <=> hco3[e] + prostge1[c]	SLCO2A1
82	1092	prostaglandine E1 transport (ATP-dependent)	Transport, Extracellular	atp[c] + h2o[c] + prostge1[c] => adp[c] + h[c] + pi[c] + prostge1[e]	ABCC4
83	2810	bilirubin monoglucuronide transport MDR	Transport, Extracellular	atp[c] + bilglcur[c] + h2o[c] <=> adp[c] + bilglcur[e] + h[c] + pi[c]	ABCC1	DB01138; DB04851
84	3316	bicarbonate transport (Na/HCO3 1:3 cotransport)	Transport, Extracellular	hco3[e] + na1[e] <=> hco3[c] + na1[c]	SLC4A4 SLC4A5
85	2876	Acetylcholine secretion via secretory vesicle (ATP driven)	Transport, Extracellular	ach[c] + atp[c] + h2o[c] => ach[e] + adp[c] + h[c] + pi[c]	SLC18A3
86	1924	choline, sodium cotransport	Transport, Extracellular	chol[e] + na1[e] <=> chol[c] + na1[c]	SLC5A7
87	3143	Diacylglycerol phosphate kinase (homo sapiens)	Glycerophospholipid Metabolism	atp[c] + dag_hs[c] <=> adp[c] + h[c] + pa_hs[c]	DGKA DGKB DGKD DGKE DGKG DGKH DGKI DGKQ DGKZ	DB00163 DB00144 DB00144
88	1759	chloride transport via hydroxide countertransport (2:1)	Transport, Extracellular	cl[e] + oh1[c] => cl[c] + oh1[e]	SLC26A6
89	653	L-proline reversible transport via proton symport	Transport, Extracellular	h[e] + pro_DASH_L[e] <=> h[c] + pro_DASH_L[c]	SLC36A1	DB00145; DB00160
90	875	dUTP diphosphatase	Nucleotides	dutp[m] + h2o[m] => dump[m] + h[m] + ppi[m]	DUT	DB03413; DB04685
91	1423	D-glucose transport in via proton symport	Transport, Extracellular	glc_DASH_D[e] + h[e] <=> glc_DASH_D[c] + h[c]	SLC5A1	DB08907
92	2807	fatty acid electroneutral transport	Transport, Extracellular	hdca[c] + na1[c] <=> hdca[e] + na1[e]	SLC27A1 SLC27A3 SLC27A4
93	388	bilirubin monoglucuronide transport via bicarbonate countertransport	Transport, Extracellular	bilglcur[e] + hco3[c] <=> bilglcur[c] + hco3[e]	SLCO1B1 SLCO1B3
94	1322	bilirubin beta-diglucuronide transport via bicarbonate countertransport	Transport, Extracellular	bildglcur[e] + hco3[c] <=> bildglcur[c] + hco3[e]	SLCO1B1
95	2642	chloride transport via formate countertransport	Transport, Extracellular	cl[e] + for[c] => cl[c] + for[e]	SLC26A4
96	3740	D-alanine transport via proton symport	Transport, Extracellular	ala_DASH_D[e] + h[e] <=> ala_DASH_D[c] + h[c]	SLC36A1	DB00145; DB00160
97	2129	Thiamine triphosphate transport in via anion antiport	Transport, Extracellular	oh1[e] + thmtp[c] => oh1[c] + thmtp[e]	SLC19A1
98	648	L-alanine/glycine reversible exchange	Transport, Extracellular	ala_DASH_L[e] + gly[c] <=> ala_DASH_L[c] + gly[e]	SLC3A2 SLC7A10
99	2148	adenylate cyclase	Nucleotides	atp[c] => camp[c] + ppi[c]	55811 ADCY1 ADCY2 ADCY3 ADCY4 ADCY5 ADCY6 ADCY7 ADCY8 ADCY9	DB00131; DB00171 DB02587; DB06843 DB02587; DB06843
100	2342	3',5'-cyclic-nucleotide phosphodiesterase	Nucleotides	camp[c] + h2o[c] => amp[c] + h[c]	PDE10A PDE11A PDE1A PDE1B PDE1C PDE2A PDE3A PDE3B PDE4A PDE4B PDE4C PDE4D PDE7A PDE7B PDE8A PDE8B	DB00975; DB01113; DB08383; DB08384; DB08386; DB08387; DB08389; DB08391; DB08811; DB08814 DB00820 DB00622; DB01023; DB01244 DB00622; DB01023; DB01244; DB04530 DB00201 DB02315; DB05142; DB07954; DB08811 DB00235; DB00261; DB00277; DB00922; DB01166; DB01223; DB01303; DB01427; DB04880; DB05266; DB08811 DB01640; DB01970; DB07954 DB00277; DB00651; DB00806; DB00824; DB00920; DB00975; DB01088; DB01303; DB…
101	835	thiamine-triphosphatase	Thiamine Metabolism	h2o[c] + thmtp[c] => h[c] + pi[c] + thmpp[c]	THTPA
102	1825	Norepinephrine reversible transport in via sodium symport (1:2)	Transport, Extracellular	na1[e] + nrpphr[e] <=> na1[c] + nrpphr[c]	SLC6A2 SLC6A3	DB00182; DB00191; DB00193; DB00226; DB00234; DB00285; DB00289; DB00321; DB00344; DB00370; DB00408; DB00422; DB00454; DB00458; DB00476; DB00514; DB00540; DB00543; DB00579; DB00696; DB00715; DB00726; DB00830; DB00852; DB00907; DB00934; DB00937; DB00988; DB01105; DB01114; DB01142; DB01149; DB01151; DB01156; DB01170; DB01173; DB01175; DB01221; DB01242; DB01363; DB01364; DB01381; DB01442; DB01454; DB0…
103	1443	alanyl aminopeptidase (cys-gly)	Glutathione Metabolism	cgly[c] + h2o[c] => cys_DASH_L[c] + gly[c]	ANPEP	DB00973; DB06196
104	2795	Cys-Gly transport in via proton symport	Transport, Extracellular	cgly[e] + h[e] => cgly[c] + h[c]	SLC15A2
105	1778	prostaglandine E2 transport (ATP-dependent)	Transport, Extracellular	atp[c] + h2o[c] + prostge2[c] => adp[c] + h[c] + pi[c] + prostge2[e]	ABCC4
106	1120	phosphatidylinositol-5-phosphate 4-kinase	Inositol Phosphate Metabolism	atp[c] + pail5p_hs[c] => adp[c] + h[c] + pail45p_hs[c]	55361 PIK4CA PIK4CB
107	1270	phosphatidylinositol 4,5-bisphosphate 3-kinase	Inositol Phosphate Metabolism	atp[c] + pail45p_hs[c] => adp[c] + h[c] + pail345p_hs[c]	HCST PIK3CA PIK3CB PIK3CD PIK3CG PIK3R1 PIK3R2 PIK3R3 PIK3R5	DB00201; DB05240; DB05241; DB08059 DB00201; DB05241 DB00201; DB05241; DB06831 DB02010; DB02375; DB02656; DB04216; DB04769; DB05241; DB06831; DB06836; DB07073; DB07335; DB07503; DB08059; DB08300 DB01064; DB05210; DB08059 DB01064; DB05210 DB01064; DB05210
108	2875	L-carnitine reversible transport	Transport, Extracellular	crn[e] <=> crn[c]	SLC22A5	DB00583
109	3221	3',5'-bisphosphate nucleotidase (paps)	Nucleotides	h2o[c] + paps[c] => aps[c] + pi[c]	BPNT1
110	534	phosphatidylinositol-3,4,5-trisphosphate 3-phosphatase	Inositol Phosphate Metabolism	h2o[c] + pail345p_hs[c] => pail45p_hs[c] + pi[c]	PTEN
111	3343	Serine/Lysine Na-dependent exchange (Ser in)	Transport, Extracellular	lys_DASH_L[c] + na1[e] + ser_DASH_L[e] => lys_DASH_L[e] + na1[c] + ser_DASH_L[c]	SLC3A1 SLC7A7	DB00138
112	2019	thymidine kinase (ATP:thymidine)	Nucleotides	atp[c] + thymd[c] => adp[c] + dtmp[c] + h[c]	TK1 TK2	DB01692; DB02452 DB02452; DB02594; DB04485
113	3158	L-histidine transport via diffusion (extracellular to cytosol)	Transport, Extracellular	his_DASH_L[e] => his_DASH_L[c]	SLC38A4
114	1694	phosphatidylinositol 3-phosphate 5-kinase	Inositol Phosphate Metabolism	atp[c] + pail3p_hs[c] => adp[c] + h[c] + pail35p_hs[c]	PIP5K1A PIP5K1B PIP5K1C
115	999	N-Acetylneuraminate 9-phosphate pyruvate-lyase (pyruvate-phosphorylating)	Aminosugar Metabolism	h2o[c] + man6p[c] + pep[c] => kdnp[c] + pi[c]	NANS
116	1438	phosphatidylinositol 3-kinase	Inositol Phosphate Metabolism	atp[c] + pail_hs[c] => adp[c] + h[c] + pail3p_hs[c]	HCST PIK3C2A PIK3C2B PIK3C2G PIK3C3 PIK3CA PIK3CB PIK3CD PIK3CG PIK3R1 PIK3R2 PIK3R3 PIK3R5	DB06836 DB00201; DB05240; DB05241; DB08059 DB00201; DB05241 DB00201; DB05241; DB06831 DB02010; DB02375; DB02656; DB04216; DB04769; DB05241; DB06831; DB06836; DB07073; DB07335; DB07503; DB08059; DB08300 DB01064; DB05210; DB08059 DB01064; DB05210 DB01064; DB05210
117	2596	L-lysine transport via diffusion (extracellular to cytosol)	Transport, Extracellular	lys_DASH_L[e] => lys_DASH_L[c]	SLC38A4 SLC7A1 SLC7A2 SLC7A3	DB00123; DB00125; DB00129 DB00123; DB00129 DB00123; DB00125; DB00129
118	825	5-Methyltetrahydrofolate transport via receptor binding and protolysis	Transport, Extracellular	5mthf[e] <=> 5mthf[c]	2351 FOLR1 FOLR3	DB05168 DB00158; DB05168
119	765	pyrroline-5-carboxylate reductase	Urea cycle/amino group metabolism	1pyr5c[c] + h[c] + nadh[c] => nad[c] + pro_DASH_L[c]	PYCR2 PYCRL	DB00157; DB00172 DB00172
120	1950	phosphatidylinositol 5-kinase	Inositol Phosphate Metabolism	atp[c] + pail_hs[c] => adp[c] + h[c] + pail5p_hs[c]	PIP5K1A PIP5K1B PIP5K1C
121	726	Hydroxymethylglutaryl CoA synthase (ir)	Cholesterol Metabolism	aacoa[m] + accoa[m] + h2o[m] => coa[m] + h[m] + hmgcoa[m]	HMGCS2
122	2012	Na+/Proline-L symporter	Transport, Extracellular	na1[e] + pro_DASH_L[e] => na1[c] + pro_DASH_L[c]	SLC38A1 SLC38A2 SLC38A4
123	490	choline phosphate phosphatase	Glycerophospholipid Metabolism	cholp[c] + h2o[c] => chol[c] + pi[c]	PHOSPHO1	DB00122
124	2442	b-galactosidase, extracellular	Galactose metabolism	h2o[e] + lcts[e] => gal[e] + glc_DASH_D[e]	LCT	DB00126; DB02376; DB02471; DB03389; DB04282; DB04564; DB04659; DB04779; DB08558
125	255	cholesterol efflux (ATP depedent)	Transport, Extracellular	atp[c] + chsterol[c] + h2o[c] => adp[c] + chsterol[e] + h[c] + pi[c]	ABCA1	DB00171; DB01016; DB01599
126	369	T3 transport via bicarbonate countertransport	Transport, Extracellular	hco3[c] + triodthy[e] <=> hco3[e] + triodthy[c]	SLCO1A2 SLCO1B1 SLCO1B3 SLCO1C1 SLCO4A1
127	1227	estrone-3-sulfate transport via sodium cotransport	Transport, Extracellular	estrones[e] + na1[e] => estrones[c] + na1[c]	SLC10A1
128	2137	L-alanine/L-serine Na-dependent exchange (Ala-L in)	Transport, Extracellular	ala_DASH_L[e] + na1[e] + ser_DASH_L[c] => ala_DASH_L[c] + na1[c] + ser_DASH_L[e]	SLC1A4 SLC1A5	DB00160 DB00174
129	3527	acetyl-CoA synthetase	Glycolysis/Gluconeogenesis	ac[c] + atp[c] + coa[c] => accoa[c] + amp[c] + ppi[c]	AACS ACSS2	DB00131; DB00171
130	85	T4 transport via facilitated diffusion	Transport, Extracellular	thyox_DASH_L[e] <=> thyox_DASH_L[c]	SLC16A2	DB00119
131	2372	acetyl-CoA synthase (propionate)	Propanoate Metabolism	atp[c] + coa[c] + ppa[c] => amp[c] + ppcoa[c] + ppi[c]	AACS ACSS2	DB00131; DB00171
132	1714	phosphoribosylpyrophosphate synthetase	Pentose Phosphate Pathway	atp[c] + r5p[c] <=> amp[c] + h[c] + prpp[c]	PRPS1 PRPS1L1 PRPS2
133	2862	aldehyde dehydrogenase (acetaldehyde, NAD)	Glycolysis/Gluconeogenesis	acald[c] + h2o[c] + nad[c] => ac[c] + h[c] + nadh[c]	ALDH1A1 ALDH1A2 ALDH1A3 ALDH3A1 ALDH3A2 ALDH3B1 ALDH3B2 ALDH7A1 ALDH9A1	DB00157; DB00162; DB00755; DB04447 DB00157; DB00162; DB00755 DB00157; DB00162 DB00157 DB00157 DB00157 DB00157 DB00157 DB00157
134	2144	5'-nucleotidase (IMP)	Purine Catabolism	h2o[c] + imp[c] => ins[c] + pi[c]	NT5C1B NT5C2	DB00171; DB00811
135	3679	dihydroceramide desaturase	Sphingolipid Metabolism	dhcrm_hs[c] + fad[c] => crm_hs[c] + fadh2[c]	DEGS
136	2169	cysteinesulfinate-aspartate mitochondrial shuttle	Transport, Mitochondrial	3sala[m] + asp_DASH_L[c] <=> 3sala[c] + asp_DASH_L[m]	SLC25A12 SLC25A13	DB00128 DB00128
137	1235	leukotriene C4 transport via bicarbonate countertransport	Transport, Extracellular	hco3[c] + leuktrC4[e] <=> hco3[e] + leuktrC4[c]	SLCO1B1 SLCO1B3
138	3253	prostaglandin uniport	Transport, Extracellular	prostgf2[e] <=> prostgf2[c]	SLC22A1 SLC22A2
139	1855	3,4-Dihydroxyphenylethyleneglycol:NAD+ oxidoreductase	Tyrosine metabolism	34dhmald[c] + h[c] + nadh[c] <=> 34dhoxpeg[c] + nad[c]	ADH1A ADH1B ADH1C ADH4 ADH5 ADH6 ADH7 ADHFE1	DB00157; DB00898; DB01213; DB02721; DB04065 DB00157; DB00898; DB01213; DB02481; DB02721; DB03461; DB03703; DB04077; DB04105 DB00157; DB00898; DB01213; DB01711; DB02131; DB02249; DB02659; DB02721; DB02757; DB02822; DB02871; DB03020; DB03061; DB03226; DB03559; DB04071; DB04113; DB04312; DB04448 DB00157; DB03559 DB00157; DB03704; DB04153 DB00157
140	3735	deoxyuridine phosphorylase	Nucleotides	duri[c] + pi[c] <=> 2dr1p[c] + ura[c]	NP UPP2	DB05041
141	1786	glutathione peroxidase, mitochondria	Glutathione Metabolism	gthrd[m] + h2o2[m] <=> gthox[m] + h2o[m]	GPX4 PRDX3	DB00143
142	2075	glutathione oxidoreductase	Glutamate metabolism	gthox[m] + h[m] + nadph[m] => gthrd[m] + nadp[m]	GSR	DB00143; DB00157; DB00262; DB01644; DB02153; DB02553; DB02895; DB03147; DB03310; DB03867; DB07393; DB07714
143	3472	cytochrome P450 2F1	CYP Metabolism	h[c] + nadph[c] + npthl[c] + o2[c] => h2o[c] + nadp[c] + onpthl[c]	CYP2F1
144	475	Urea transport via diffusion	Urea cycle/amino group metabolism	urea[c] <=> urea[m]	AQP9
145	3164	b-ketoacyl synthetase (palmitate, n-C16:0)	Fatty acid elongation	accoa[c] + h[c] + malcoa[c] + nadph[c] => co2[c] + coa[c] + h2o[c] + hdca[c] + nadp[c]	FASN	DB01034; DB01083
146	2723	cytochrome p450 4F12/4F2	CYP Metabolism	ebastine[r] + h[r] + nadph[r] + o2[r] => ebastineoh[r] + h2o[r] + nadp[r]	CYP4F12
147	1308	estrone 3-sulfate transport via bicarbonate countertransport	Transport, Extracellular	estrones[e] + hco3[c] <=> estrones[c] + hco3[e]	SLCO1A2 SLCO1B1 SLCO1B3 SLCO1C1 SLCO2B1 SLCO3A1 SLCO4A1	DB01049
148	1102	3-sulfino-alanine transaminase (irreversible)	Cysteine Metabolism	3sala[c] + akg[c] + h[c] => 3snpyr[c] + glu_DASH_L[c]	GOT1	DB00114; DB00128; DB00142; DB00151; DB04299
149	892	L-threonine/glycine reversible exchange	Transport, Extracellular	gly[c] + thr_DASH_L[e] <=> gly[e] + thr_DASH_L[c]	SLC3A2 SLC7A10
150	477	Beta oxidation of long chain fatty acid	Fatty acid oxidation, peroxisome	coa[x] + h2o[x] + nad[x] + tmndnccoa[x] => accoa[x] + h[x] + nadh[x] + strdnccoa[x]	ACAA1 ACOX1 EHHADH HSD17B4	DB03147; DB07930 DB00157 DB00157; DB03192
